# Supplementary material for: Perceived risk and distress related to COVID-19 in healthcare versus non-healthcare workers of Pakistan: a cross-sectional study
Source: Hum Resour Health. 2022 Jan 22;20:11. doi: 10.1186/s12960-022-00705-4 (PMC8783178; doi:10.1186/s12960-022-00705-4)
Supplement: Supplementary file 2 — Additional file 2. Data. [file 12960_2022_705_MOESM2_ESM.xlsx]

## Sheet: NHCWs - English
Timestamp	Are you willing to participate in this study?	Are you 18 years old or above?	In the last month, on an average, did you live in Pakistan for at least 5 days per week?	Are you a healthcare professional in practice or under training in Medicine, Nursing, Pharmacy, Dentistry, Physiotherapy, Laboratory Technology, Allied Health Sciences or Homeopathy?	What is your gender?	Which age group, do you belong to?	What is your highest level of education?	With reference to the past month, what is your household income?	Which city of Pakistan do you permanently reside in?	Which district of Karachi do you reside in?	In the last month, did you travel outside your city of permanent residence in Pakistan?	Where did you travel to? (Multiple answers allowed)	Did you travel to any foreign country/countries within the last month?	Which foreign countries did you travel to in the last month?	In the past 14 days, did you experience any symptom(s) of illness? (For example: fever, sore throat, cough etc.)	What symptoms did you have? (Multiple answers allowed)	How severe do you think are the symptoms caused by COVID-19?	In your opinion, how high, is the chance of survival for COVID-19 patients?	How well do you know about COVID-19?	How likely is COVID-19 transmitted through the following routes? [Face-to-face conversation with a COVID-19 patient who has no symptoms (without direct physical contact)]	How likely is COVID-19 transmitted through the following routes? [Face-to-face conversation with a COVID-19 patient who has symptoms (without direct physical contact)]	How likely is COVID-19 transmitted through the following routes? [Direct physical contact with a COVID-19 patient who has no symptoms]	How likely is COVID-19 transmitted through the following routes? [Having body touch with a COVID-19 patient who has symptoms]	How likely is COVID-19 transmitted through the following routes? [Respiratory droplets]	How likely is COVID-19 transmitted through the following routes? [Airborne droplets (when infected persons cough or sneeze)]	How likely is COVID-19 transmitted through the following routes? [Contaminated environment]	How likely is COVID-19 transmitted through the following routes? [Visiting meat shops/markets]	How likely is COVID-19 transmitted through the following routes? [Consumption of seafood/meat]	How likely is COVID-19 transmitted through the following routes? [Consumption/use of products imported from China]	To combat COVID-19, do you adopt the following precautions? [Wear face masks]	To combat COVID-19, do you adopt the following precautions? [Wash hands frequently (With soap or hand sanitizer)]	To combat COVID-19, do you adopt the following precautions? [Disinfecting floors and tables at home (with phenyl products)]	To combat COVID-19, do you adopt the following precautions? [Cover nose and mouth when sneezing or coughing]	To combat COVID-19, do you adopt the following precautions? [Avoid contacting people who have fever or respiratory symptoms]	To combat COVID-19, do you adopt the following precautions? [Avoid contacting people who have been traveling abroad within one month]	To combat COVID-19, do you adopt the following precautions? [Avoid going out]	To combat COVID-19, do you adopt the following precautions? [Avoid crowded areas]	To combat COVID-19, do you adopt the following precautions? [Avoid going to meat shops/market]	To combat COVID-19, do you adopt the following precautions? [Avoid going to hospital or clinic]	To combat COVID-19, do you adopt the following precautions? [Avoid taking public transportation]	To combat COVID-19, do you adopt the following precautions? [Avoid going to work]	To combat COVID-19, do you adopt the following precautions? [Avoid going to school or avoid letting kids go to school]	To combat COVID-19, do you adopt the following precautions? [Avoid social events]	To combat COVID-19, do you adopt the following precautions? [Avoid international travel]	To combat COVID-19, do you adopt the following precautions? [Avoid domestic or inter-city travel]	Are you constantly alert about the disease progression of COVID-19?	Through which channels do you know about COVID-19? (Multiple answers allowed)	What types of information do you want to receive about COVID-19? (Multiple answers allowed)	How reliable, do you think, are these information sources? [Newspaper]
2020-05-01 16:38:41	Yes	Yes	Yes	No	Female	b. 25-34 years	g. Bachelor’s	d. PKR 60,001 – PKR 80,000	b. Karachi	b. District East	No		No		No		c. Neutral	b. High	d. Well	Likely	Very Likely	Very Likely	Likely	Likely	Likely	Likely	Neutral	Unlikely	Neutral	Yes	Yes	Yes	Yes	Yes	Yes	Yes	Yes	Yes	Yes	Yes	Yes	Yes	Yes	Yes	Yes	Yes	a. Newspaper, e. Internet/Websites, h. Family or friends	a. Symptoms / How to know if I am infected with COVID-19, b. Current situation: number of infected cases, c. Current situation: distribution of cases, d. What to do if infected with COVID-19, e. Preventive Measures	Unreliable
2020-05-01 16:39:22	Yes	Yes	Yes	No	Male	a. 18-24 years	e. Intermediate/A-Levels/International Baccalaureate	a. PKR 20,000 or below	Gahkuch, Ghizer		Yes	h. Prefer not to disclose	No		No		f. I do not know	f. I do not know	d. Well	Unlikely	Likely	Likely	Very Likely	Likely	Likely	Likely	Likely	Very Unlikely	Very Unlikely	Yes	Yes	Not Applicable	Yes	Yes	Yes	No	Yes	No	Yes	Yes	Yes	Yes	Yes	Yes	Yes	Yes	a. Newspaper, d. Television, e. Internet/Websites, f. Social media platforms (e.g. Facebook, Instagram, Twitter, WhatsApp), h. Family or friends	b. Current situation: number of infected cases, c. Current situation: distribution of cases, d. What to do if infected with COVID-19, f. The intervention measures against COVID-19 enacted by the Provincial or Federal Government	Neutral
2020-05-01 17:04:58	Yes	Yes	Yes	No	Prefer not to disclose	h. Prefer not to disclose	h. Master’s	d. PKR 60,001 – PKR 80,000	b. Karachi	b. District East	No		No		No		c. Neutral	a. Very high	d. Well	Likely	Likely	Likely	Likely	Likely	Likely	Likely	Likely	Very Likely	Likely	Yes	Yes	Yes	Yes	Yes	Yes	Yes	Yes	Yes	Not Applicable	Yes	No	Yes	Yes	Yes	Yes	Yes	g. Doctor	e. Preventive Measures, f. The intervention measures against COVID-19 enacted by the Provincial or Federal Government	Neutral
2020-05-01 17:31:57	Yes	Yes	Yes	No	Female	b. 25-34 years	h. Master’s	h. Prefer not to disclose	b. Karachi	b. District East	No		No		No		b. Severe	b. High	d. Well	Very Likely	Very Likely	Very Likely	Very Likely	Very Likely	Very Likely	Very Likely	Neutral	Neutral	Very Unlikely	Yes	Yes	No	Yes	Yes	Yes	Yes	Yes	Yes	Yes	Yes	Not Applicable	Not Applicable	Yes	Yes	Yes	Yes	a. Newspaper, d. Television, e. Internet/Websites, f. Social media platforms (e.g. Facebook, Instagram, Twitter, WhatsApp)	a. Symptoms / How to know if I am infected with COVID-19, e. Preventive Measures, f. The intervention measures against COVID-19 enacted by the Provincial or Federal Government	Very Reliable
2020-05-01 17:34:48	Yes	Yes	Yes	No	Male	e. 55-64 years	h. Master’s	g. ≥ PKR 120,001	b. Karachi	b. District East	No		No		No		b. Severe	b. High	d. Well	Very Likely	Very Likely	Very Likely	Very Likely	Very Likely	Very Likely	Very Likely	Likely	Very Unlikely	Very Unlikely	Yes	No	No	No	Yes	Yes	Yes	Yes	Yes	Yes	Yes	Yes	Yes	Yes	Yes	Yes	Yes	a. Newspaper, c. Radio, d. Television, e. Internet/Websites, f. Social media platforms (e.g. Facebook, Instagram, Twitter, WhatsApp), h. Family or friends, Servants	a. Symptoms / How to know if I am infected with COVID-19, b. Current situation: number of infected cases, c. Current situation: distribution of cases, d. What to do if infected with COVID-19, e. Preventive Measures, f. The intervention measures against COVID-19 enacted by the Provincial or Federal Government, When will it end	Reliable
2020-05-01 17:41:37	Yes	Yes	Yes	No	Female	e. 55-64 years	g. Bachelor’s	g. ≥ PKR 120,001	b. Karachi	e. District South	No		No		No		f. I do not know	f. I do not know	d. Well	Likely	Likely	Likely	Likely	Very Likely	Very Likely	Very Likely	Very Unlikely	Very Unlikely	Very Unlikely	Yes	Yes	Yes	Yes	Yes	Yes	Yes	Yes	Yes	Yes	Not Applicable	Yes	Not Applicable	Yes	Yes	Yes	Yes	a. Newspaper, d. Television, e. Internet/Websites, f. Social media platforms (e.g. Facebook, Instagram, Twitter, WhatsApp), Doctor husband and friends	a. Symptoms / How to know if I am infected with COVID-19, b. Current situation: number of infected cases, c. Current situation: distribution of cases, d. What to do if infected with COVID-19, e. Preventive Measures, f. The intervention measures against COVID-19 enacted by the Provincial or Federal Government	Reliable
2020-05-01 17:43:18	Yes	Yes	Yes	No	Male	a. 18-24 years	g. Bachelor’s	c. PKR 40,001 – PKR 60,000	b. Karachi	a. District Central	No		No		No		b. Severe	b. High	e. Very well	Likely	Likely	Very Likely	Very Likely	Very Likely	Very Likely	Very Likely	Likely	Unlikely	Neutral	Yes	Yes	Yes	Yes	Yes	Yes	Yes	Yes	Yes	Yes	Yes	Yes	Yes	Yes	Yes	Yes	Yes	d. Television, e. Internet/Websites, f. Social media platforms (e.g. Facebook, Instagram, Twitter, WhatsApp)	a. Symptoms / How to know if I am infected with COVID-19, b. Current situation: number of infected cases, c. Current situation: distribution of cases, f. The intervention measures against COVID-19 enacted by the Provincial or Federal Government	Neutral
2020-05-01 17:45:29	Yes	Yes	Yes	No	Female	b. 25-34 years	h. Master’s	e. PKR 80,001 – PKR 100,000	b. Karachi	a. District Central	No		No		No		c. Neutral	b. High	d. Well	Likely	Likely	Very Likely	Neutral	Very Likely	Likely	Unlikely	Neutral	Very Unlikely	Very Unlikely	Yes	Yes	Yes	Yes	Yes	Yes	Yes	Yes	Yes	Yes	Yes	Yes	Yes	Yes	Yes	Yes	Yes	d. Television, e. Internet/Websites, f. Social media platforms (e.g. Facebook, Instagram, Twitter, WhatsApp), h. Family or friends	a. Symptoms / How to know if I am infected with COVID-19, b. Current situation: number of infected cases, d. What to do if infected with COVID-19	Reliable
2020-05-01 17:50:10	Yes	Yes	Yes	No	Male	c. 35-44 years	h. Master’s	c. PKR 40,001 – PKR 60,000	b. Karachi	a. District Central	No		No		Yes	a. Cough, d. Headache	b. Severe	a. Very high	d. Well	Very Likely	Very Likely	Very Likely	Very Likely	Likely	Likely	Likely	Likely	Neutral	Neutral	Yes	Yes	Yes	Yes	Yes	Not Applicable	Yes	Yes	Yes	Yes	Yes	Not Applicable	Not Applicable	Yes	Not Applicable	Not Applicable	Yes	a. Newspaper, d. Television, e. Internet/Websites, f. Social media platforms (e.g. Facebook, Instagram, Twitter, WhatsApp), g. Doctor, h. Family or friends	a. Symptoms / How to know if I am infected with COVID-19, b. Current situation: number of infected cases, c. Current situation: distribution of cases, d. What to do if infected with COVID-19, e. Preventive Measures, f. The intervention measures against COVID-19 enacted by the Provincial or Federal Government	Reliable
2020-05-01 18:00:31	Yes	Yes	Yes	No	Female	b. 25-34 years	h. Master’s	e. PKR 80,001 – PKR 100,000	b. Karachi	a. District Central	No		No		No		b. Severe	b. High	d. Well	Very Likely	Very Likely	Very Likely	Very Likely	Very Likely	Very Likely	Likely	Likely	Neutral	Very Unlikely	Not Applicable	Yes	No	Yes	Yes	Yes	Yes	Yes	Yes	Yes	Yes	Yes	Not Applicable	Yes	Yes	Yes	Yes	e. Internet/Websites	b. Current situation: number of infected cases, c. Current situation: distribution of cases, f. The intervention measures against COVID-19 enacted by the Provincial or Federal Government	Reliable
2020-05-01 18:01:27	Yes	Yes	Yes	No	Male	a. 18-24 years	e. Intermediate/A-Levels/International Baccalaureate	c. PKR 40,001 – PKR 60,000	Hafizabad		Yes	h. Prefer not to disclose	No		No		a. Very severe	b. High	e. Very well	Very Likely	Very Likely	Very Likely	Likely	Very Likely	Very Likely	Likely	Very Likely	Likely	Likely	Yes	Yes	Yes	Yes	Yes	Yes	Yes	Yes	Yes	Yes	Yes	Yes	Yes	Yes	Yes	Yes	Yes	d. Television, e. Internet/Websites, f. Social media platforms (e.g. Facebook, Instagram, Twitter, WhatsApp), h. Family or friends	a. Symptoms / How to know if I am infected with COVID-19, b. Current situation: number of infected cases, c. Current situation: distribution of cases, d. What to do if infected with COVID-19, e. Preventive Measures, f. The intervention measures against COVID-19 enacted by the Provincial or Federal Government	Neutral
2020-05-01 18:25:23	Yes	Yes	Yes	No	Male	b. 25-34 years	h. Master’s	f. PKR 100,001 – PKR 120,000	b. Karachi	a. District Central	No		No		No		b. Severe	c. Neutral	e. Very well	Unlikely	Neutral	Likely	Likely	Very Likely	Very Likely	Neutral	Unlikely	Unlikely	Neutral	Yes	Yes	Yes	Yes	Yes	Yes	No	Yes	No	Yes	Yes	No	Yes	Yes	Yes	Yes	Yes	a. Newspaper, d. Television, e. Internet/Websites, h. Family or friends	a. Symptoms / How to know if I am infected with COVID-19, d. What to do if infected with COVID-19	Neutral
2020-05-01 18:25:38	Yes	Yes	Yes	No	Male	b. 25-34 years	h. Master’s	g. ≥ PKR 120,001	b. Karachi	b. District East	No		No		No		b. Severe	a. Very high	d. Well	Likely	Likely	Very Likely	Very Likely	Very Likely	Very Likely	Very Likely	Likely	Unlikely	Neutral	Yes	Yes	No	Yes	Yes	Yes	Yes	Yes	Yes	Yes	Yes	Yes	Yes	Yes	Yes	Yes	Yes	d. Television, e. Internet/Websites	b. Current situation: number of infected cases, c. Current situation: distribution of cases, e. Preventive Measures, f. The intervention measures against COVID-19 enacted by the Provincial or Federal Government	Reliable
2020-05-01 18:27:50	Yes	Yes	Yes	No	Male	c. 35-44 years	h. Master’s	g. ≥ PKR 120,001	b. Karachi	e. District South	No		No		No		b. Severe	a. Very high	d. Well	Very Likely	Very Likely	Very Likely	Very Likely	Very Likely	Very Likely	Likely	Neutral	Neutral	Unlikely	Yes	Yes	Yes	Yes	Yes	Yes	Yes	Yes	Yes	Yes	Yes	Yes	Yes	Yes	Yes	Yes	Yes	e. Internet/Websites, f. Social media platforms (e.g. Facebook, Instagram, Twitter, WhatsApp)	b. Current situation: number of infected cases, c. Current situation: distribution of cases, e. Preventive Measures, f. The intervention measures against COVID-19 enacted by the Provincial or Federal Government, Testing, tracing	Unreliable
2020-05-01 18:55:05	Yes	Yes	Yes	No	Male	e. 55-64 years	g. Bachelor’s	b. PKR 20,001 – PKR 40,000	b. Karachi	a. District Central	No		No		Yes	a. Cough	c. Neutral	b. High	c. Normal	Very Likely	Very Likely	Very Likely	Very Likely	Very Likely	Likely	Likely	Likely	Neutral	Very Unlikely	Yes	Yes	No	Yes	Yes	Yes	No	Yes	No	Yes	Not Applicable	Yes	Not Applicable	Yes	Yes	Yes	Yes	d. Television, f. Social media platforms (e.g. Facebook, Instagram, Twitter, WhatsApp), h. Family or friends	a. Symptoms / How to know if I am infected with COVID-19, d. What to do if infected with COVID-19, e. Preventive Measures, f. The intervention measures against COVID-19 enacted by the Provincial or Federal Government	Reliable
2020-05-01 19:37:08	Yes	Yes	Yes	No	Female	a. 18-24 years	e. Intermediate/A-Levels/International Baccalaureate	h. Prefer not to disclose	c. Lahore		Yes	c. Punjab	No		No		c. Neutral	b. High	c. Normal	Neutral	Likely	Likely	Very Likely	Very Likely	Neutral	Unlikely	Unlikely	Neutral	Very Unlikely	No	Yes	No	Yes	Yes	Not Applicable	Yes	Yes	No	Yes	Not Applicable	Not Applicable	Yes	Yes	Yes	Yes	No
2020-05-01 20:12:27	Yes	Yes	Yes	No	Male	a. 18-24 years	e. Intermediate/A-Levels/International Baccalaureate	a. PKR 20,000 or below	Hyderabad		No		No		Yes	b. Difficulty in breathing, c. Dizziness, d. Headache, e. Muscle pain/Body ache, g. Runny nose, i. Sore throat	c. Neutral	b. High	d. Well	Likely	Likely	Very Likely	Very Likely	Very Likely	Very Likely	Very Likely	Likely	Likely	Likely	Yes	Yes	Yes	Yes	Yes	Yes	Yes	Yes	No	No	Yes	Yes	Yes	Yes	Yes	Yes	Yes	a. Newspaper, d. Television, e. Internet/Websites, f. Social media platforms (e.g. Facebook, Instagram, Twitter, WhatsApp)	a. Symptoms / How to know if I am infected with COVID-19, b. Current situation: number of infected cases, c. Current situation: distribution of cases, d. What to do if infected with COVID-19, e. Preventive Measures, f. The intervention measures against COVID-19 enacted by the Provincial or Federal Government	Reliable
2020-05-01 21:37:40	Yes	Yes	Yes	No	Male	b. 25-34 years	g. Bachelor’s	b. PKR 20,001 – PKR 40,000	b. Karachi	e. District South	No		No		No		a. Very severe	c. Neutral	e. Very well	Very Likely	Very Likely	Very Likely	Likely	Very Likely	Very Likely	Very Likely	Very Likely	Very Unlikely	Very Unlikely	Yes	Yes	Yes	Yes	Yes	Yes	Yes	Yes	Yes	Yes	Yes	Yes	Yes	Yes	Yes	Yes	Yes	d. Television, e. Internet/Websites, f. Social media platforms (e.g. Facebook, Instagram, Twitter, WhatsApp)	a. Symptoms / How to know if I am infected with COVID-19, d. What to do if infected with COVID-19, e. Preventive Measures, f. The intervention measures against COVID-19 enacted by the Provincial or Federal Government	Neutral
2020-05-01 21:52:40	Yes	Yes	Yes	No	Female	a. 18-24 years	e. Intermediate/A-Levels/International Baccalaureate	h. Prefer not to disclose	b. Karachi	a. District Central	No		No		No		c. Neutral	b. High	c. Normal	Neutral	Very Likely	Neutral	Very Likely	Very Likely	Very Likely	Very Likely	Neutral	Neutral	Likely	Yes	Yes	Yes	Yes	Yes	Yes	Yes	Yes	Not Applicable	Yes	Yes	Yes	Yes	Yes	Yes	Yes	No
2020-05-01 22:21:41	Yes	Yes	Yes	No	Male	c. 35-44 years	h. Master’s	b. PKR 20,001 – PKR 40,000	b. Karachi	c. District Korangi	No		No		No		b. Severe	a. Very high	c. Normal	Likely	Very Likely	Very Likely	Neutral	Very Likely	Very Likely	Likely	Neutral	Unlikely	Unlikely	Yes	Yes	Yes	Yes	Yes	Yes	Yes	Yes	Yes	Yes	Yes	No	Yes	Yes	Yes	Yes	No
2020-05-01 22:27:56	Yes	Yes	Yes	No	Male	e. 55-64 years	g. Bachelor’s	f. PKR 100,001 – PKR 120,000	b. Karachi	e. District South	No		No		No		f. I do not know	b. High	c. Normal	Very Likely	Very Likely	Very Likely	Likely	Very Likely	Very Likely	Very Likely	Likely	Unlikely	Very Unlikely	Yes	Yes	Yes	Yes	Yes	Yes	Yes	Yes	No	No	Yes	Not Applicable	Yes	Yes	Yes	Yes	No
2020-05-01 22:53:02	Yes	Yes	Yes	No	Male	b. 25-34 years	h. Master’s	b. PKR 20,001 – PKR 40,000	b. Karachi	e. District South	No		No		Yes	a. Cough, d. Headache	b. Severe	b. High	d. Well	Very Likely	Very Likely	Very Likely	Likely	Likely	Very Likely	Likely	Likely	Very Likely	Very Likely	Yes	Yes	Yes	No	No	Yes	No	Yes	No	No	No	Yes	No	Yes	No	Yes	Yes	d. Television, e. Internet/Websites, f. Social media platforms (e.g. Facebook, Instagram, Twitter, WhatsApp)	a. Symptoms / How to know if I am infected with COVID-19, b. Current situation: number of infected cases, d. What to do if infected with COVID-19	Very Unreliable
2020-05-01 23:58:55	Yes	Yes	Yes	No	Female	a. 18-24 years	g. Bachelor’s	f. PKR 100,001 – PKR 120,000	Hyderabad		Yes	a. Sindh	No		Yes	a. Cough, d. Headache, e. Muscle pain/Body ache, f. Persistent fever (body temperature ≥ 38°C for at least one day), g. Runny nose, i. Sore throat	c. Neutral	b. High	d. Well	Likely	Very Likely	Likely	Very Likely	Very Likely	Very Likely	Very Likely	Neutral	Neutral	Neutral	No	Yes	Yes	Yes	Yes	Yes	Yes	Yes	No	Yes	Yes	No	Yes	Yes	Yes	Yes	Yes	a. Newspaper, b. Magazine, c. Radio, e. Internet/Websites, f. Social media platforms (e.g. Facebook, Instagram, Twitter, WhatsApp), g. Doctor, h. Family or friends	d. What to do if infected with COVID-19	Reliable
2020-05-02 00:02:55	Yes	Yes	Yes	No	Male	d. 45-54 years	h. Master’s	g. ≥ PKR 120,001	b. Karachi	e. District South	No		No		No		d. Not severe	a. Very high	d. Well	Likely	Likely	Very Likely	Very Likely	Neutral	Very Likely	Very Likely	Neutral	Unlikely	Neutral	Yes	Yes	Yes	Yes	Yes	Yes	Yes	Yes	No	Yes	Yes	Yes	Yes	Yes	Yes	Yes	Yes	a. Newspaper, e. Internet/Websites	a. Symptoms / How to know if I am infected with COVID-19, b. Current situation: number of infected cases, c. Current situation: distribution of cases, d. What to do if infected with COVID-19, e. Preventive Measures, f. The intervention measures against COVID-19 enacted by the Provincial or Federal Government	Unreliable
2020-05-02 00:17:16	Yes	Yes	Yes	No	Male	d. 45-54 years	g. Bachelor’s	g. ≥ PKR 120,001	b. Karachi	b. District East	No		No		No		b. Severe	b. High	e. Very well	Likely	Very Likely	Likely	Very Likely	Very Likely	Very Likely	Likely	Likely	Likely	Neutral	Yes	Yes	Yes	Yes	Yes	No	Yes	Yes	No	No	Yes	Yes	Yes	Yes	Yes	Yes	Yes	a. Newspaper, e. Internet/Websites, f. Social media platforms (e.g. Facebook, Instagram, Twitter, WhatsApp), g. Doctor	a. Symptoms / How to know if I am infected with COVID-19, b. Current situation: number of infected cases, c. Current situation: distribution of cases, d. What to do if infected with COVID-19, e. Preventive Measures	Very Reliable
2020-05-02 02:24:58	Yes	Yes	Yes	No	Male	b. 25-34 years	g. Bachelor’s	g. ≥ PKR 120,001	b. Karachi	a. District Central	No		No		No		b. Severe	b. High	d. Well	Very Likely	Very Likely	Very Likely	Neutral	Very Likely	Very Likely	Very Likely	Very Likely	Very Unlikely	Very Unlikely	Yes	Yes	No	Yes	Yes	Yes	Yes	Yes	Yes	Yes	Yes	No	Yes	Yes	Yes	Yes	Yes	a. Newspaper, e. Internet/Websites, f. Social media platforms (e.g. Facebook, Instagram, Twitter, WhatsApp), g. Doctor, h. Family or friends	a. Symptoms / How to know if I am infected with COVID-19, b. Current situation: number of infected cases, d. What to do if infected with COVID-19, e. Preventive Measures, f. The intervention measures against COVID-19 enacted by the Provincial or Federal Government	Reliable
2020-05-02 02:26:35	Yes	Yes	Yes	No	Male	a. 18-24 years	g. Bachelor’s	a. PKR 20,000 or below	b. Karachi	e. District South	No		No		No		c. Neutral	b. High	c. Normal	Very Likely	Very Likely	Very Likely	Very Likely	Very Likely	Very Likely	Very Likely	Likely	Very Unlikely	Unlikely	Yes	Yes	Yes	Yes	Yes	Yes	Yes	Yes	Yes	Yes	Yes	Yes	Yes	Yes	Yes	Yes	Yes	d. Television, e. Internet/Websites, f. Social media platforms (e.g. Facebook, Instagram, Twitter, WhatsApp)	b. Current situation: number of infected cases, c. Current situation: distribution of cases	Reliable
2020-05-02 02:38:39	Yes	Yes	Yes	No	Male	f. 65-74 years	h. Master’s	g. ≥ PKR 120,001	c. Lahore		No		No		No		b. Severe	b. High	c. Normal	Likely	Very Likely	Very Likely	Likely	Very Likely	Very Likely	Very Likely	Likely	Neutral	Neutral	Yes	Yes	Yes	Yes	No	Yes	No	Yes	No	No	Yes	Yes	Yes	Yes	Yes	Yes	Yes	d. Television, e. Internet/Websites, f. Social media platforms (e.g. Facebook, Instagram, Twitter, WhatsApp), h. Family or friends	a. Symptoms / How to know if I am infected with COVID-19, b. Current situation: number of infected cases, c. Current situation: distribution of cases, d. What to do if infected with COVID-19, e. Preventive Measures, f. The intervention measures against COVID-19 enacted by the Provincial or Federal Government	Reliable
2020-05-02 02:51:08	Yes	Yes	Yes	No	Female	b. 25-34 years	h. Master’s	h. Prefer not to disclose	b. Karachi	a. District Central	No		No		No		b. Severe	b. High	e. Very well	Likely	Likely	Very Likely	Very Likely	Very Likely	Very Likely	Unlikely	Unlikely	Unlikely	Very Likely	Yes	Yes	Yes	Yes	Yes	Yes	Yes	Yes	Yes	Yes	Yes	Yes	Yes	Yes	Yes	Yes	Yes	e. Internet/Websites, f. Social media platforms (e.g. Facebook, Instagram, Twitter, WhatsApp), g. Doctor, h. Family or friends	a. Symptoms / How to know if I am infected with COVID-19, b. Current situation: number of infected cases, c. Current situation: distribution of cases, d. What to do if infected with COVID-19, e. Preventive Measures, f. The intervention measures against COVID-19 enacted by the Provincial or Federal Government	Very Reliable
2020-05-02 07:43:05	Yes	Yes	Yes	No	Female	b. 25-34 years	g. Bachelor’s	e. PKR 80,001 – PKR 100,000	b. Karachi	e. District South	No		No		No		f. I do not know	b. High	c. Normal	Neutral	Neutral	Likely	Likely	Very Likely	Very Likely	Very Likely	Neutral	Unlikely	Unlikely	Yes	Yes	No	Yes	Yes	Yes	Yes	Yes	No	No	Yes	Yes	Yes	Yes	Yes	Yes	Yes	e. Internet/Websites, f. Social media platforms (e.g. Facebook, Instagram, Twitter, WhatsApp)	b. Current situation: number of infected cases, c. Current situation: distribution of cases, d. What to do if infected with COVID-19, e. Preventive Measures	Neutral
2020-05-02 09:07:09	Yes	Yes	Yes	No	Male	e. 55-64 years	h. Master’s	g. ≥ PKR 120,001	b. Karachi	e. District South	No		No		No		b. Severe	b. High	c. Normal	Likely	Likely	Likely	Likely	Very Likely	Very Likely	Likely	Likely	Neutral	Very Likely	Yes	Yes	Yes	Yes	Yes	Yes	Yes	Yes	Not Applicable	Not Applicable	No	Not Applicable	Yes	Yes	Yes	Yes	Yes	d. Television, e. Internet/Websites, f. Social media platforms (e.g. Facebook, Instagram, Twitter, WhatsApp)	a. Symptoms / How to know if I am infected with COVID-19, b. Current situation: number of infected cases, c. Current situation: distribution of cases, d. What to do if infected with COVID-19, e. Preventive Measures, f. The intervention measures against COVID-19 enacted by the Provincial or Federal Government	Reliable
2020-05-02 09:46:03	Yes	Yes	Yes	No	Male	c. 35-44 years	h. Master’s	b. PKR 20,001 – PKR 40,000	Chitral		No		No		No		d. Not severe	c. Neutral	c. Normal	Neutral	Likely	Neutral	Very Likely	Likely	Very Likely	Very Likely	Likely	Neutral	Likely	Yes	Yes	No	Yes	Yes	Yes	Yes	Yes	Yes	Yes	Yes	No	Yes	Yes	Yes	Yes	Yes	d. Television, e. Internet/Websites, f. Social media platforms (e.g. Facebook, Instagram, Twitter, WhatsApp), h. Family or friends	a. Symptoms / How to know if I am infected with COVID-19, b. Current situation: number of infected cases, c. Current situation: distribution of cases, d. What to do if infected with COVID-19, e. Preventive Measures, f. The intervention measures against COVID-19 enacted by the Provincial or Federal Government	Neutral
2020-05-02 10:30:18	Yes	Yes	Yes	No	Male	e. 55-64 years	g. Bachelor’s	g. ≥ PKR 120,001	b. Karachi	b. District East	No		No		No		d. Not severe	b. High	d. Well	Likely	Very Likely	Very Likely	Very Likely	Very Likely	Very Likely	Likely	Likely	Very Unlikely	Unlikely	Not Applicable	Yes	Yes	Yes	Yes	Yes	Yes	Yes	Not Applicable	Yes	Yes	Not Applicable	Not Applicable	Yes	Not Applicable	Not Applicable	Yes	a. Newspaper, d. Television, e. Internet/Websites, f. Social media platforms (e.g. Facebook, Instagram, Twitter, WhatsApp), g. Doctor	a. Symptoms / How to know if I am infected with COVID-19, d. What to do if infected with COVID-19, e. Preventive Measures, f. The intervention measures against COVID-19 enacted by the Provincial or Federal Government	Reliable
2020-05-02 11:00:55	Yes	Yes	Yes	No	Male	b. 25-34 years	h. Master’s	h. Prefer not to disclose	b. Karachi	f. District West	No		No		No		b. Severe	e. Not high at all	e. Very well	Very Likely	Very Likely	Likely	Very Unlikely	Very Likely	Very Likely	Likely	Unlikely	Very Unlikely	Very Unlikely	Yes	Yes	Yes	Yes	Yes	Yes	No	Yes	No	Yes	Yes	No	Yes	Yes	Yes	Yes	Yes	a. Newspaper, e. Internet/Websites, f. Social media platforms (e.g. Facebook, Instagram, Twitter, WhatsApp)	a. Symptoms / How to know if I am infected with COVID-19, c. Current situation: distribution of cases, f. The intervention measures against COVID-19 enacted by the Provincial or Federal Government	Reliable
2020-05-02 11:07:48	Yes	Yes	Yes	No	Female	d. 45-54 years	g. Bachelor’s	h. Prefer not to disclose	b. Karachi	b. District East	No		No		No		f. I do not know	b. High	c. Normal	Likely	Very Likely	Very Likely	Very Likely	Very Likely	Likely	Likely	Likely	Neutral	Neutral	Yes	Yes	Yes	Yes	Yes	Yes	Yes	Yes	Yes	Yes	Yes	Yes	Yes	Yes	Yes	Yes	Yes	d. Television, f. Social media platforms (e.g. Facebook, Instagram, Twitter, WhatsApp)	d. What to do if infected with COVID-19, e. Preventive Measures	Reliable
2020-05-02 11:08:03	Yes	Yes	Yes	No	Female	c. 35-44 years	h. Master’s	f. PKR 100,001 – PKR 120,000	b. Karachi	e. District South	Yes	c. Punjab	No		No		b. Severe	b. High	d. Well	Very Likely	Very Likely	Very Likely	Very Likely	Very Likely	Very Likely	Very Likely	Likely	Unlikely	Very Unlikely	Yes	Yes	Yes	Yes	Yes	Yes	Yes	Yes	Yes	Yes	Yes	Yes	Yes	Yes	Yes	Yes	Yes	d. Television, e. Internet/Websites, f. Social media platforms (e.g. Facebook, Instagram, Twitter, WhatsApp), h. Family or friends	a. Symptoms / How to know if I am infected with COVID-19, b. Current situation: number of infected cases, d. What to do if infected with COVID-19, f. The intervention measures against COVID-19 enacted by the Provincial or Federal Government	Reliable
2020-05-02 11:08:22	Yes	Yes	Yes	No	Male	b. 25-34 years	g. Bachelor’s	c. PKR 40,001 – PKR 60,000	b. Karachi	a. District Central	No		No		No		c. Neutral	b. High	d. Well	Likely	Very Likely	Very Likely	Very Likely	Very Likely	Likely	Likely	Likely	Likely	Likely	Yes	Yes	Yes	Yes	Yes	Yes	Not Applicable	Yes	No	No	Yes	No	Not Applicable	Yes	Yes	Yes	Yes	d. Television, e. Internet/Websites, f. Social media platforms (e.g. Facebook, Instagram, Twitter, WhatsApp)	a. Symptoms / How to know if I am infected with COVID-19, b. Current situation: number of infected cases, c. Current situation: distribution of cases, d. What to do if infected with COVID-19, e. Preventive Measures	Reliable
2020-05-02 11:11:18	Yes	Yes	Yes	No	Female	d. 45-54 years	g. Bachelor’s	g. ≥ PKR 120,001	b. Karachi	b. District East	No		No		No		c. Neutral	b. High	d. Well	Likely	Very Likely	Very Likely	Likely	Very Likely	Very Likely	Likely	Likely	Very Unlikely	Very Unlikely	Yes	Yes	Yes	Yes	Yes	Yes	Yes	Yes	Yes	Yes	Yes	Yes	Yes	Yes	Yes	Yes	Yes	a. Newspaper, e. Internet/Websites	a. Symptoms / How to know if I am infected with COVID-19, b. Current situation: number of infected cases, c. Current situation: distribution of cases, d. What to do if infected with COVID-19, e. Preventive Measures, f. The intervention measures against COVID-19 enacted by the Provincial or Federal Government	Reliable
2020-05-02 11:12:47	Yes	Yes	Yes	No	Female	b. 25-34 years	g. Bachelor’s	g. ≥ PKR 120,001	b. Karachi	b. District East	No		No		No		f. I do not know	b. High	c. Normal	Likely	Likely	Very Likely	Very Likely	Very Likely	Very Likely	Likely	Neutral	Neutral	Neutral	Yes	Yes	Yes	Yes	Yes	Yes	Yes	Yes	Yes	Yes	Yes	Yes	Yes	Yes	Yes	Yes	Yes	c. Radio, d. Television, e. Internet/Websites, f. Social media platforms (e.g. Facebook, Instagram, Twitter, WhatsApp)	a. Symptoms / How to know if I am infected with COVID-19, b. Current situation: number of infected cases, d. What to do if infected with COVID-19, e. Preventive Measures, f. The intervention measures against COVID-19 enacted by the Provincial or Federal Government	Very Reliable
2020-05-02 11:13:51	Yes	Yes	Yes	No	Male	c. 35-44 years	g. Bachelor’s	e. PKR 80,001 – PKR 100,000	b. Karachi	b. District East	No		No		No		c. Neutral	b. High	d. Well	Neutral	Likely	Neutral	Unlikely	Likely	Neutral	Likely	Neutral	Very Unlikely	Very Unlikely	Yes	Yes	Yes	Yes	Not Applicable	Not Applicable	No	Yes	No	Yes	Not Applicable	No	Not Applicable	Not Applicable	Not Applicable	Not Applicable	Yes	f. Social media platforms (e.g. Facebook, Instagram, Twitter, WhatsApp)	c. Current situation: distribution of cases, d. What to do if infected with COVID-19, e. Preventive Measures, f. The intervention measures against COVID-19 enacted by the Provincial or Federal Government	Neutral
2020-05-02 11:14:30	Yes	Yes	Yes	No	Male	d. 45-54 years	e. Intermediate/A-Levels/International Baccalaureate	g. ≥ PKR 120,001	b. Karachi	e. District South	No		No		No		f. I do not know	b. High	e. Very well	Likely	Very Likely	Very Likely	Likely	Very Likely	Very Likely	Very Likely	Unlikely	Very Unlikely	Very Unlikely	Yes	Yes	Yes	Yes	Yes	Yes	Yes	Yes	Yes	Yes	Yes	No	Yes	Yes	Yes	Yes	Yes	e. Internet/Websites, f. Social media platforms (e.g. Facebook, Instagram, Twitter, WhatsApp)	d. What to do if infected with COVID-19, f. The intervention measures against COVID-19 enacted by the Provincial or Federal Government	Reliable
2020-05-02 11:20:09	Yes	Yes	Yes	No	Female	b. 25-34 years	g. Bachelor’s	f. PKR 100,001 – PKR 120,000	b. Karachi	a. District Central	No		No		No		f. I do not know	c. Neutral	d. Well	Likely	Likely	Likely	Likely	Likely	Likely	Likely	Neutral	Neutral	Neutral	Yes	Yes	Yes	Yes	Yes	Yes	Yes	Yes	Yes	Yes	Yes	Yes	Yes	Yes	Yes	Yes	Yes	d. Television, e. Internet/Websites, f. Social media platforms (e.g. Facebook, Instagram, Twitter, WhatsApp)	a. Symptoms / How to know if I am infected with COVID-19, d. What to do if infected with COVID-19, e. Preventive Measures, f. The intervention measures against COVID-19 enacted by the Provincial or Federal Government	Reliable
2020-05-02 11:20:30	Yes	Yes	Yes	No	Male	b. 25-34 years	g. Bachelor’s	g. ≥ PKR 120,001	b. Karachi	a. District Central	No		No		No		a. Very severe	c. Neutral	d. Well	Very Unlikely	Very Likely	Very Likely	Very Likely	Very Likely	Likely	Very Unlikely	Very Unlikely	Very Unlikely	Neutral	Yes	Yes	Yes	Yes	Yes	Yes	No	Yes	No	No	Yes	Yes	Yes	Yes	Yes	Yes	Yes	d. Television, e. Internet/Websites, f. Social media platforms (e.g. Facebook, Instagram, Twitter, WhatsApp), h. Family or friends	b. Current situation: number of infected cases, f. The intervention measures against COVID-19 enacted by the Provincial or Federal Government	Very Unreliable
2020-05-02 11:22:32	Yes	Yes	Yes	No	Female	b. 25-34 years	h. Master’s	h. Prefer not to disclose	b. Karachi	b. District East	No		No		No		a. Very severe	d. Not high	d. Well	Very Likely	Very Likely	Very Likely	Very Likely	Very Likely	Very Likely	Very Likely	Likely	Neutral	Neutral	Yes	Yes	No	Yes	Yes	Yes	Yes	Yes	Yes	Yes	Yes	Yes	Yes	Yes	Yes	Yes	No
2020-05-02 11:24:37	Yes	Yes	Yes	No	Male	d. 45-54 years	h. Master’s	h. Prefer not to disclose	b. Karachi	b. District East	No		No		No		c. Neutral	b. High	d. Well	Neutral	Neutral	Very Likely	Very Likely	Very Likely	Likely	Likely	Likely	Neutral	Neutral	Yes	Yes	Yes	Yes	Yes	Yes	Yes	Yes	Yes	Yes	Yes	Yes	Yes	Yes	Yes	Yes	Yes	e. Internet/Websites, f. Social media platforms (e.g. Facebook, Instagram, Twitter, WhatsApp)	b. Current situation: number of infected cases, c. Current situation: distribution of cases, d. What to do if infected with COVID-19, e. Preventive Measures, f. The intervention measures against COVID-19 enacted by the Provincial or Federal Government	Reliable
2020-05-02 11:34:30	Yes	Yes	Yes	No	Male	b. 25-34 years	h. Master’s	g. ≥ PKR 120,001	b. Karachi	a. District Central	No		No		No		f. I do not know	a. Very high	e. Very well	Likely	Very Likely	Neutral	Very Likely	Very Likely	Very Likely	Very Likely	Likely	Likely	Neutral	Yes	Yes	Yes	Yes	Yes	Yes	No	Yes	Yes	Yes	Yes	Yes	Yes	Yes	Yes	Yes	Yes	a. Newspaper, b. Magazine, c. Radio, d. Television, e. Internet/Websites, f. Social media platforms (e.g. Facebook, Instagram, Twitter, WhatsApp), g. Doctor, h. Family or friends	d. What to do if infected with COVID-19, e. Preventive Measures	Reliable
2020-05-02 11:41:33	Yes	Yes	Yes	No	Male	c. 35-44 years	g. Bachelor’s	h. Prefer not to disclose	b. Karachi	e. District South	No		No		No		b. Severe	d. Not high	d. Well	Very Likely	Very Likely	Very Likely	Very Likely	Very Likely	Very Likely	Likely	Likely	Neutral	Neutral	Yes	Yes	Yes	Yes	Yes	Yes	Yes	Yes	Yes	Yes	Yes	Yes	Yes	Yes	Yes	Yes	Yes	a. Newspaper, e. Internet/Websites, f. Social media platforms (e.g. Facebook, Instagram, Twitter, WhatsApp)	c. Current situation: distribution of cases, d. What to do if infected with COVID-19, f. The intervention measures against COVID-19 enacted by the Provincial or Federal Government	Reliable
2020-05-02 11:49:56	Yes	Yes	Yes	No	Male	b. 25-34 years	g. Bachelor’s	g. ≥ PKR 120,001	b. Karachi	a. District Central	No		No		Yes	i. Sore throat	e. Not severe at all	b. High	d. Well	Very Likely	Very Likely	Very Likely	Likely	Likely	Neutral	Neutral	Likely	Neutral	Likely	Yes	Yes	Yes	Yes	Yes	Yes	Yes	Yes	Yes	Yes	Yes	Yes	Yes	Yes	Yes	Yes	Yes	d. Television, e. Internet/Websites, g. Doctor, h. Family or friends	a. Symptoms / How to know if I am infected with COVID-19, b. Current situation: number of infected cases, d. What to do if infected with COVID-19, e. Preventive Measures, f. The intervention measures against COVID-19 enacted by the Provincial or Federal Government	Reliable
2020-05-02 12:08:42	Yes	Yes	Yes	No	Female	c. 35-44 years	h. Master’s	g. ≥ PKR 120,001	b. Karachi	b. District East	No		No		No		b. Severe	b. High	d. Well	Likely	Likely	Likely	Likely	Likely	Likely	Likely	Likely	Neutral	Neutral	Yes	Yes	Yes	Yes	Yes	Yes	Yes	Yes	No	Yes	Yes	Yes	Yes	Yes	Yes	Yes	Yes	d. Television, e. Internet/Websites, f. Social media platforms (e.g. Facebook, Instagram, Twitter, WhatsApp)	b. Current situation: number of infected cases, c. Current situation: distribution of cases, d. What to do if infected with COVID-19, e. Preventive Measures	Reliable
2020-05-02 12:09:28	Yes	Yes	Yes	No	Male	c. 35-44 years	h. Master’s	g. ≥ PKR 120,001	a. Islamabad		No		No		No		f. I do not know	a. Very high	e. Very well	Unlikely	Likely	Unlikely	Very Likely	Very Likely	Likely	Likely	Neutral	Neutral	Neutral	Yes	Yes	No	Yes	Yes	Yes	Yes	Yes	Yes	Yes	Yes	Yes	Yes	Yes	Yes	Yes	Yes	a. Newspaper, d. Television, e. Internet/Websites, f. Social media platforms (e.g. Facebook, Instagram, Twitter, WhatsApp), h. Family or friends	a. Symptoms / How to know if I am infected with COVID-19, b. Current situation: number of infected cases, c. Current situation: distribution of cases, d. What to do if infected with COVID-19, e. Preventive Measures, f. The intervention measures against COVID-19 enacted by the Provincial or Federal Government	Neutral
2020-05-02 12:12:46	Yes	Yes	Yes	No	Female	a. 18-24 years	e. Intermediate/A-Levels/International Baccalaureate	h. Prefer not to disclose	b. Karachi	b. District East	No		No		No		b. Severe	c. Neutral	d. Well	Likely	Likely	Likely	Very Likely	Likely	Likely	Likely	Neutral	Unlikely	Unlikely	Yes	Yes	Yes	Yes	Yes	Yes	Yes	Yes	Not Applicable	Yes	Not Applicable	Not Applicable	Yes	Yes	Yes	Yes	Yes	a. Newspaper, d. Television, e. Internet/Websites, f. Social media platforms (e.g. Facebook, Instagram, Twitter, WhatsApp), g. Doctor, h. Family or friends	a. Symptoms / How to know if I am infected with COVID-19, c. Current situation: distribution of cases, d. What to do if infected with COVID-19, e. Preventive Measures, f. The intervention measures against COVID-19 enacted by the Provincial or Federal Government	Reliable
2020-05-02 12:17:18	Yes	Yes	Yes	No	Male	b. 25-34 years	g. Bachelor’s	b. PKR 20,001 – PKR 40,000	b. Karachi	a. District Central	No		No		No		d. Not severe	b. High	d. Well	Likely	Likely	Very Likely	Very Likely	Very Likely	Very Likely	Very Likely	Very Likely	Likely	Neutral	No	Yes	No	Yes	Yes	Yes	Yes	Yes	Yes	Yes	Yes	Yes	Yes	Yes	Yes	Yes	No
2020-05-02 12:24:33	Yes	Yes	Yes	No	Male	e. 55-64 years	h. Master’s	g. ≥ PKR 120,001	b. Karachi	e. District South	No		No		No		b. Severe	b. High	e. Very well	Very Likely	Very Likely	Very Likely	Very Likely	Very Likely	Very Likely	Likely	Unlikely	Unlikely	Unlikely	Yes	Yes	Yes	Yes	Yes	Yes	Yes	Yes	Yes	Yes	Yes	No	Yes	Yes	Yes	Yes	Yes	d. Television, e. Internet/Websites	b. Current situation: number of infected cases, c. Current situation: distribution of cases, f. The intervention measures against COVID-19 enacted by the Provincial or Federal Government	Neutral
2020-05-02 12:30:07	Yes	Yes	Yes	No	Female	a. 18-24 years	e. Intermediate/A-Levels/International Baccalaureate	h. Prefer not to disclose	b. Karachi	e. District South	No		No		No		b. Severe	c. Neutral	d. Well	Unlikely	Neutral	Unlikely	Likely	Very Likely	Very Likely	Very Likely	Neutral	Neutral	Neutral	Yes	Yes	Yes	Yes	Yes	Yes	Yes	Yes	Yes	Yes	Yes	Yes	Yes	Yes	Yes	Yes	Yes	e. Internet/Websites, f. Social media platforms (e.g. Facebook, Instagram, Twitter, WhatsApp), h. Family or friends	a. Symptoms / How to know if I am infected with COVID-19, b. Current situation: number of infected cases, c. Current situation: distribution of cases, d. What to do if infected with COVID-19, e. Preventive Measures	Reliable
2020-05-02 12:34:56	Yes	Yes	Yes	No	Female	b. 25-34 years	h. Master’s	g. ≥ PKR 120,001	Hyderabad		No		No		No		b. Severe	c. Neutral	e. Very well	Very Likely	Very Likely	Very Likely	Very Likely	Very Likely	Very Likely	Very Likely	Unlikely	Unlikely	Likely	Yes	Yes	Yes	Yes	Yes	Yes	Yes	Yes	Yes	Yes	Yes	Yes	Yes	Yes	Yes	Yes	Yes	e. Internet/Websites, f. Social media platforms (e.g. Facebook, Instagram, Twitter, WhatsApp)	d. What to do if infected with COVID-19, e. Preventive Measures, f. The intervention measures against COVID-19 enacted by the Provincial or Federal Government	Unreliable
2020-05-02 12:37:40	Yes	Yes	Yes	No	Male	c. 35-44 years	g. Bachelor’s	c. PKR 40,001 – PKR 60,000	b. Karachi	d. District Malir	No		No		No		e. Not severe at all	b. High	d. Well	Very Likely	Unlikely	Very Likely	Neutral	Very Likely	Very Likely	Very Unlikely	Likely	Very Unlikely	Very Unlikely	Yes	Yes	Yes	Yes	Yes	Yes	Not Applicable	Yes	Not Applicable	Yes	Yes	Yes	Yes	Yes	Yes	Yes	Yes	a. Newspaper, b. Magazine, g. Doctor, h. Family or friends	a. Symptoms / How to know if I am infected with COVID-19, d. What to do if infected with COVID-19, e. Preventive Measures	Very Reliable
2020-05-02 12:39:38	Yes	Yes	Yes	No	Male	c. 35-44 years	h. Master’s	g. ≥ PKR 120,001	Faisalabad		No		No		Yes	i. Sore throat	e. Not severe at all	f. I do not know	c. Normal	Very Likely	Unlikely	Very Likely	Very Likely	Very Likely	Likely	Very Likely	Very Unlikely	Very Unlikely	Very Unlikely	Yes	Yes	Yes	Yes	Yes	Yes	Yes	Yes	No	Yes	Yes	Yes	Yes	Yes	Yes	Yes	Yes	d. Television, e. Internet/Websites, f. Social media platforms (e.g. Facebook, Instagram, Twitter, WhatsApp)	a. Symptoms / How to know if I am infected with COVID-19, c. Current situation: distribution of cases, d. What to do if infected with COVID-19	Reliable
2020-05-02 12:42:04	Yes	Yes	Yes	No	Female	d. 45-54 years	h. Master’s	h. Prefer not to disclose	b. Karachi	e. District South	No		No		No		b. Severe	f. I do not know	c. Normal	Likely	Likely	Very Likely	Very Likely	Very Likely	Very Likely	Likely	Likely	Likely	Likely	Yes	Yes	Yes	Yes	Yes	Yes	Yes	Yes	Yes	Yes	Yes	Yes	Yes	Yes	Yes	Yes	Yes	a. Newspaper, e. Internet/Websites	a. Symptoms / How to know if I am infected with COVID-19, b. Current situation: number of infected cases, d. What to do if infected with COVID-19, e. Preventive Measures	Unreliable
2020-05-02 12:45:47	Yes	Yes	Yes	No	Female	d. 45-54 years	h. Master’s	g. ≥ PKR 120,001	b. Karachi	b. District East	No		No		No		b. Severe	c. Neutral	c. Normal	Likely	Likely	Very Likely	Very Likely	Very Likely	Very Likely	Very Likely	Likely	Likely	Likely	No	Yes	Yes	Yes	Yes	Yes	Yes	Yes	No	Yes	Yes	No	Yes	Yes	Yes	Yes	Yes	d. Television, e. Internet/Websites, f. Social media platforms (e.g. Facebook, Instagram, Twitter, WhatsApp)	b. Current situation: number of infected cases, c. Current situation: distribution of cases, d. What to do if infected with COVID-19, e. Preventive Measures	Neutral
2020-05-02 12:50:01	Yes	Yes	Yes	No	Male	c. 35-44 years	h. Master’s	h. Prefer not to disclose	b. Karachi	a. District Central	No		No		No		b. Severe	b. High	d. Well	Likely	Likely	Very Likely	Very Likely	Very Likely	Very Likely	Likely	Unlikely	Unlikely	Unlikely	Yes	Yes	Yes	Yes	Yes	Yes	Yes	Yes	No	Yes	Yes	No	Yes	Yes	Yes	Yes	Yes	d. Television, e. Internet/Websites, f. Social media platforms (e.g. Facebook, Instagram, Twitter, WhatsApp)	a. Symptoms / How to know if I am infected with COVID-19, b. Current situation: number of infected cases, d. What to do if infected with COVID-19, e. Preventive Measures	Reliable
2020-05-02 12:58:40	Yes	Yes	Yes	No	Female	f. 65-74 years	h. Master’s	f. PKR 100,001 – PKR 120,000	c. Lahore		No		No		No		c. Neutral	b. High	d. Well	Likely	Likely	Likely	Likely	Likely	Likely	Very Likely	Unlikely	Very Unlikely	Very Unlikely	Yes	Yes	No	Yes	Yes	Yes	No	Yes	No	Yes	Yes	Not Applicable	Yes	Yes	Not Applicable	Yes	Yes	a. Newspaper, d. Television, f. Social media platforms (e.g. Facebook, Instagram, Twitter, WhatsApp), g. Doctor, h. Family or friends	a. Symptoms / How to know if I am infected with COVID-19, b. Current situation: number of infected cases, d. What to do if infected with COVID-19, e. Preventive Measures	Reliable
2020-05-02 13:06:31	Yes	Yes	Yes	No	Male	a. 18-24 years	e. Intermediate/A-Levels/International Baccalaureate	g. ≥ PKR 120,001	b. Karachi	b. District East	No		No		Yes	d. Headache, e. Muscle pain/Body ache, g. Runny nose	d. Not severe	b. High	d. Well	Neutral	Likely	Very Likely	Very Likely	Very Likely	Likely	Neutral	Unlikely	Very Unlikely	Very Unlikely	Yes	No	No	Yes	No	Yes	Yes	No	No	Yes	No	Not Applicable	Yes	Yes	Yes	Yes	Yes	d. Television, f. Social media platforms (e.g. Facebook, Instagram, Twitter, WhatsApp), The app the govt made "Covid-19 Gov pk"	b. Current situation: number of infected cases, c. Current situation: distribution of cases	Neutral
2020-05-02 13:08:53	Yes	Yes	Yes	No	Female	c. 35-44 years	g. Bachelor’s	g. ≥ PKR 120,001	b. Karachi	e. District South	No		No		No		c. Neutral	b. High	d. Well	Likely	Likely	Likely	Likely	Likely	Likely	Likely	Very Unlikely	Very Unlikely	Very Unlikely	Yes	Yes	Not Applicable	Yes	Yes	Yes	Yes	Yes	Yes	Not Applicable	Not Applicable	Not Applicable	Not Applicable	Yes	Not Applicable	Not Applicable	Yes	d. Television, e. Internet/Websites, f. Social media platforms (e.g. Facebook, Instagram, Twitter, WhatsApp)	f. The intervention measures against COVID-19 enacted by the Provincial or Federal Government	Neutral
2020-05-02 13:14:35	Yes	Yes	Yes	No	Female	b. 25-34 years	h. Master’s	h. Prefer not to disclose	b. Karachi	b. District East	No		No		No		d. Not severe	f. I do not know	c. Normal	Neutral	Neutral	Very Likely	Very Likely	Likely	Likely	Likely	Neutral	Very Unlikely	Neutral	Yes	Yes	Yes	Yes	Yes	Yes	Yes	Yes	Yes	Yes	Yes	Yes	Yes	Yes	Yes	Yes	No
2020-05-02 13:34:27	Yes	Yes	Yes	No	Female	e. 55-64 years	f. Post-intermediate: Diploma/Certificate	a. PKR 20,000 or below	b. Karachi	c. District Korangi	No		No		No		d. Not severe	a. Very high	c. Normal	Very Unlikely	Very Unlikely	Very Likely	Very Likely	Very Likely	Very Likely	Very Likely	Very Likely	Very Unlikely	Very Likely	Yes	Yes	No	Yes	No	No	Yes	Yes	Yes	Yes	Yes	Yes	Yes	Yes	Yes	Yes	Yes	a. Newspaper, d. Television, e. Internet/Websites, f. Social media platforms (e.g. Facebook, Instagram, Twitter, WhatsApp), h. Family or friends	a. Symptoms / How to know if I am infected with COVID-19, b. Current situation: number of infected cases, c. Current situation: distribution of cases, e. Preventive Measures, f. The intervention measures against COVID-19 enacted by the Provincial or Federal Government	Very Reliable
2020-05-02 13:41:12	Yes	Yes	Yes	No	Female	b. 25-34 years	g. Bachelor’s	h. Prefer not to disclose	b. Karachi	e. District South	No		No		No		f. I do not know	a. Very high	c. Normal	Very Likely	Very Likely	Very Likely	Very Likely	Very Likely	Likely	Likely	Unlikely	Unlikely	Unlikely	Yes	Yes	Yes	Yes	Yes	Yes	Yes	Yes	Yes	Yes	Yes	Yes	Yes	Yes	Yes	Yes	No
2020-05-02 13:42:48	Yes	Yes	Yes	No	Male	b. 25-34 years	d. Matric/O-Levels	a. PKR 20,000 or below	b. Karachi	e. District South	No		No		No		c. Neutral	a. Very high	d. Well	Likely	Very Likely	Very Likely	Likely	Very Likely	Likely	Likely	Likely	Very Unlikely	Very Unlikely	Yes	Yes	Yes	Yes	Yes	Not Applicable	No	No	No	Yes	Yes	No	Yes	Yes	Yes	Yes	Yes	d. Television, e. Internet/Websites, f. Social media platforms (e.g. Facebook, Instagram, Twitter, WhatsApp)	a. Symptoms / How to know if I am infected with COVID-19, b. Current situation: number of infected cases, d. What to do if infected with COVID-19, f. The intervention measures against COVID-19 enacted by the Provincial or Federal Government, New Research	Reliable
2020-05-02 13:45:43	Yes	Yes	Yes	No	Male	b. 25-34 years	g. Bachelor’s	g. ≥ PKR 120,001	b. Karachi	d. District Malir	Yes	c. Punjab	No		No		b. Severe	a. Very high	e. Very well	Likely	Likely	Very Likely	Very Likely	Very Likely	Very Likely	Unlikely	Unlikely	Unlikely	Very Unlikely	Yes	Yes	No	Yes	No	Yes	Yes	Yes	Yes	No	Yes	No	Not Applicable	Yes	Yes	No	Yes	e. Internet/Websites	b. Current situation: number of infected cases, c. Current situation: distribution of cases, e. Preventive Measures, f. The intervention measures against COVID-19 enacted by the Provincial or Federal Government	Neutral
2020-05-02 13:47:17	Yes	Yes	Yes	No	Prefer not to disclose	c. 35-44 years	h. Master’s	d. PKR 60,001 – PKR 80,000	b. Karachi	b. District East	No		No		Yes	d. Headache	d. Not severe	f. I do not know	d. Well	Likely	Likely	Very Likely	Very Likely	Very Likely	Very Likely	Very Likely	Likely	Neutral	Likely	Yes	Yes	Yes	Yes	Yes	Yes	Yes	Yes	Yes	Yes	Yes	Yes	Yes	Yes	Yes	Yes	Yes	d. Television, e. Internet/Websites	a. Symptoms / How to know if I am infected with COVID-19, b. Current situation: number of infected cases, c. Current situation: distribution of cases, d. What to do if infected with COVID-19, e. Preventive Measures, f. The intervention measures against COVID-19 enacted by the Provincial or Federal Government	Reliable
2020-05-02 13:47:58	Yes	Yes	Yes	No	Female	b. 25-34 years	g. Bachelor’s	g. ≥ PKR 120,001	b. Karachi	b. District East	No		No		Yes	e. Muscle pain/Body ache, g. Runny nose, i. Sore throat, Chest and nasal congestion	d. Not severe	b. High	d. Well	Likely	Likely	Very Likely	Very Likely	Very Likely	Likely	Neutral	Unlikely	Very Unlikely	Very Unlikely	Yes	Yes	Yes	Yes	Yes	Yes	Yes	Yes	No	Yes	Yes	Yes	Yes	Yes	Yes	Yes	Yes	d. Television, e. Internet/Websites, f. Social media platforms (e.g. Facebook, Instagram, Twitter, WhatsApp), h. Family or friends	a. Symptoms / How to know if I am infected with COVID-19, b. Current situation: number of infected cases, d. What to do if infected with COVID-19, e. Preventive Measures, f. The intervention measures against COVID-19 enacted by the Provincial or Federal Government	Reliable
2020-05-02 13:58:08	Yes	Yes	Yes	No	Male	a. 18-24 years	e. Intermediate/A-Levels/International Baccalaureate	a. PKR 20,000 or below	a. Islamabad		No		No		Yes	e. Muscle pain/Body ache	f. I do not know	f. I do not know	f. I do not know	Likely	Likely	Likely	Likely	Likely	Likely	Very Likely	Likely	Likely	Likely	Yes	Yes	Yes	Yes	Yes	Yes	Yes	Yes	Yes	Yes	Yes	Yes	Yes	Yes	Yes	Yes	No
2020-05-02 14:20:16	Yes	Yes	Yes	No	Female	a. 18-24 years	g. Bachelor’s	f. PKR 100,001 – PKR 120,000	b. Karachi	b. District East	No		No		No		f. I do not know	b. High	d. Well	Very Likely	Very Likely	Very Likely	Very Likely	Very Likely	Very Likely	Very Likely	Neutral	Neutral	Likely	Yes	Yes	Yes	Yes	Yes	Yes	Yes	Yes	Yes	No	Yes	Yes	Yes	Yes	Yes	Yes	Yes	e. Internet/Websites, f. Social media platforms (e.g. Facebook, Instagram, Twitter, WhatsApp), g. Doctor	a. Symptoms / How to know if I am infected with COVID-19, b. Current situation: number of infected cases	Reliable
2020-05-02 15:18:37	Yes	Yes	Yes	No	Male	a. 18-24 years	g. Bachelor’s	a. PKR 20,000 or below	b. Karachi	a. District Central	No		No		No		d. Not severe	b. High	e. Very well	Likely	Likely	Very Likely	Very Likely	Very Likely	Very Likely	Likely	Neutral	Neutral	Neutral	Yes	Yes	Not Applicable	Yes	Yes	Yes	No	Yes	No	No	Yes	Yes	Yes	Yes	Yes	Yes	Yes	a. Newspaper, d. Television, e. Internet/Websites, f. Social media platforms (e.g. Facebook, Instagram, Twitter, WhatsApp)	a. Symptoms / How to know if I am infected with COVID-19, b. Current situation: number of infected cases, d. What to do if infected with COVID-19, e. Preventive Measures, f. The intervention measures against COVID-19 enacted by the Provincial or Federal Government	Very Reliable
2020-05-02 15:30:46	Yes	Yes	Yes	No	Male	a. 18-24 years	g. Bachelor’s	h. Prefer not to disclose	Mehar		No		No		No		b. Severe	b. High	d. Well	Very Likely	Very Likely	Very Likely	Very Likely	Very Likely	Very Likely	Very Likely	Very Likely	Very Likely	Likely	No	Yes	No	No	No	Yes	No	Yes	No	Yes	Yes	No	Yes	Yes	Yes	Yes	Yes	a. Newspaper, d. Television, e. Internet/Websites, f. Social media platforms (e.g. Facebook, Instagram, Twitter, WhatsApp)	b. Current situation: number of infected cases, e. Preventive Measures, f. The intervention measures against COVID-19 enacted by the Provincial or Federal Government	Neutral
2020-05-02 15:46:44	Yes	Yes	Yes	No	Male	a. 18-24 years	g. Bachelor’s	e. PKR 80,001 – PKR 100,000	Hyderabad		No		No		No		c. Neutral	b. High	c. Normal	Neutral	Very Likely	Very Likely	Very Likely	Very Likely	Very Likely	Neutral	Neutral	Neutral	Neutral	No	Yes	Yes	Yes	Yes	Yes	Yes	Yes	No	No	Yes	Yes	Yes	Yes	Yes	No	Yes	d. Television, f. Social media platforms (e.g. Facebook, Instagram, Twitter, WhatsApp), h. Family or friends	a. Symptoms / How to know if I am infected with COVID-19, d. What to do if infected with COVID-19	Very Reliable
2020-05-02 15:56:17	Yes	Yes	Yes	No	Female	b. 25-34 years	e. Intermediate/A-Levels/International Baccalaureate	c. PKR 40,001 – PKR 60,000	b. Karachi	c. District Korangi	No		No		No		c. Neutral	b. High	e. Very well	Likely	Likely	Very Likely	Very Likely	Very Likely	Neutral	Very Likely	Likely	Neutral	Neutral	Yes	Yes	Yes	Yes	Yes	Yes	Yes	Yes	Yes	Yes	Yes	Yes	Yes	Yes	Yes	Yes	Yes	d. Television, e. Internet/Websites, f. Social media platforms (e.g. Facebook, Instagram, Twitter, WhatsApp)	d. What to do if infected with COVID-19	Neutral
2020-05-02 16:15:31	Yes	Yes	Yes	No	Male	f. 65-74 years	i. PhD	h. Prefer not to disclose	a. Islamabad		No		No		No		a. Very severe	b. High	d. Well	Likely	Very Likely	Likely	Likely	Very Likely	Very Likely	Likely	Neutral	Neutral	Neutral	No	Yes	Yes	Yes	Yes	Yes	No	Yes	Yes	Yes	Yes	Yes	Yes	Yes	Yes	Yes	Yes	e. Internet/Websites	c. Current situation: distribution of cases, f. The intervention measures against COVID-19 enacted by the Provincial or Federal Government	Reliable
2020-05-02 16:26:07	Yes	Yes	Yes	No	Male	b. 25-34 years	h. Master’s	h. Prefer not to disclose	Chitral Booni		No		No		No		f. I do not know	f. I do not know	d. Well	Very Likely	Likely	Very Likely	Very Likely	Very Likely	Very Likely	Very Likely	Very Likely	Likely	Very Likely	Yes	Yes	No	Yes	Yes	Yes	Yes	Yes	Yes	Yes	Yes	Yes	Yes	Yes	Yes	Yes	Yes	a. Newspaper, d. Television, e. Internet/Websites, f. Social media platforms (e.g. Facebook, Instagram, Twitter, WhatsApp), AKU and The Ismaili FB page	a. Symptoms / How to know if I am infected with COVID-19, b. Current situation: number of infected cases, c. Current situation: distribution of cases, d. What to do if infected with COVID-19, e. Preventive Measures, f. The intervention measures against COVID-19 enacted by the Provincial or Federal Government	Very Reliable
2020-05-02 17:32:05	Yes	Yes	Yes	No	Female	c. 35-44 years	e. Intermediate/A-Levels/International Baccalaureate	h. Prefer not to disclose	b. Karachi	b. District East	No		No		Yes	a. Cough, c. Dizziness, d. Headache, e. Muscle pain/Body ache, i. Sore throat	f. I do not know	b. High	c. Normal	Very Likely	Very Likely	Very Likely	Very Likely	Very Likely	Very Likely	Likely	Very Likely	Neutral	Neutral	Yes	Yes	Yes	Yes	Yes	Yes	No	Yes	No	Not Applicable	Not Applicable	Not Applicable	Not Applicable	Not Applicable	Not Applicable	Not Applicable	Yes	d. Television	b. Current situation: number of infected cases, d. What to do if infected with COVID-19	Neutral
2020-05-02 17:44:27	Yes	Yes	Yes	No	Female	a. 18-24 years	h. Master’s	c. PKR 40,001 – PKR 60,000	b. Karachi	d. District Malir	No		No		No		c. Neutral	b. High	e. Very well	Likely	Likely	Very Likely	Very Likely	Very Likely	Very Likely	Very Likely	Neutral	Very Unlikely	Very Unlikely	Yes	Yes	Yes	Yes	Yes	Yes	Yes	Yes	Yes	Yes	Yes	Yes	Yes	Yes	Yes	Yes	Yes	e. Internet/Websites	d. What to do if infected with COVID-19	Very Reliable
2020-05-02 17:45:58	Yes	Yes	Yes	No	Female	b. 25-34 years	h. Master’s	e. PKR 80,001 – PKR 100,000	a. Islamabad		No		No		No		f. I do not know	b. High	e. Very well	Likely	Likely	Very Likely	Very Likely	Very Likely	Very Likely	Likely	Likely	Likely	Neutral	Yes	Yes	No	Yes	Yes	Yes	Yes	Yes	Yes	Yes	Yes	Not Applicable	Yes	Yes	Yes	Yes	Yes	d. Television, f. Social media platforms (e.g. Facebook, Instagram, Twitter, WhatsApp), h. Family or friends	a. Symptoms / How to know if I am infected with COVID-19, d. What to do if infected with COVID-19, e. Preventive Measures, f. The intervention measures against COVID-19 enacted by the Provincial or Federal Government	Very Reliable
2020-05-02 17:50:51	Yes	Yes	Yes	No	Male	a. 18-24 years	g. Bachelor’s	e. PKR 80,001 – PKR 100,000	b. Karachi	b. District East	No		No		No		b. Severe	b. High	d. Well	Likely	Likely	Very Likely	Very Likely	Very Likely	Very Likely	Likely	Unlikely	Unlikely	Unlikely	Yes	Yes	Yes	Yes	Yes	Yes	Yes	Yes	Yes	Yes	Yes	Yes	Yes	Yes	Yes	Yes	Yes	d. Television, e. Internet/Websites, f. Social media platforms (e.g. Facebook, Instagram, Twitter, WhatsApp), h. Family or friends	b. Current situation: number of infected cases, c. Current situation: distribution of cases, f. The intervention measures against COVID-19 enacted by the Provincial or Federal Government	Reliable
2020-05-02 18:10:05	Yes	Yes	Yes	No	Female	d. 45-54 years	h. Master’s	h. Prefer not to disclose	b. Karachi	e. District South	No		No		No		b. Severe	c. Neutral	c. Normal	Likely	Likely	Very Likely	Very Likely	Very Likely	Very Likely	Likely	Likely	Likely	Likely	Yes	Yes	Yes	Yes	Yes	Yes	Yes	Yes	Yes	Yes	Yes	Yes	Yes	Yes	Yes	Yes	Yes	a. Newspaper, e. Internet/Websites	a. Symptoms / How to know if I am infected with COVID-19, b. Current situation: number of infected cases, d. What to do if infected with COVID-19, e. Preventive Measures, f. The intervention measures against COVID-19 enacted by the Provincial or Federal Government	Neutral
2020-05-02 18:34:18	Yes	Yes	Yes	No	Female	e. 55-64 years	h. Master’s	h. Prefer not to disclose	b. Karachi	a. District Central	No		No		No		f. I do not know	f. I do not know	d. Well	Likely	Likely	Very Likely	Very Likely	Very Likely	Very Likely	Very Likely	Likely	Very Unlikely	Neutral	Yes	Yes	Yes	Yes	Yes	Yes	Yes	Yes	No	Yes	Yes	Yes	Yes	Yes	Yes	Yes	Yes	d. Television	d. What to do if infected with COVID-19	Neutral
2020-05-02 18:53:28	Yes	Yes	Yes	No	Female	b. 25-34 years	h. Master’s	c. PKR 40,001 – PKR 60,000	b. Karachi	b. District East	No		No		No		c. Neutral	c. Neutral	d. Well	Likely	Very Likely	Likely	Very Likely	Very Likely	Very Likely	Very Likely	Likely	Very Unlikely	Unlikely	Yes	Yes	Yes	Yes	Yes	Yes	Yes	Yes	Yes	Yes	Yes	No	Not Applicable	Yes	Yes	Yes	Yes	d. Television, e. Internet/Websites, g. Doctor	b. Current situation: number of infected cases, c. Current situation: distribution of cases, f. The intervention measures against COVID-19 enacted by the Provincial or Federal Government	Reliable
2020-05-02 19:28:34	Yes	Yes	Yes	No	Male	b. 25-34 years	g. Bachelor’s	c. PKR 40,001 – PKR 60,000	b. Karachi	b. District East	No		No		No		f. I do not know	c. Neutral	d. Well	Neutral	Neutral	Very Likely	Neutral	Very Likely	Neutral	Neutral	Neutral	Very Unlikely	Neutral	No	Yes	Yes	Yes	Yes	Yes	No	Yes	No	No	No	No	No	No	No	No	Yes	e. Internet/Websites	b. Current situation: number of infected cases	Reliable
2020-05-02 19:37:40	Yes	Yes	Yes	No	Female	b. 25-34 years	g. Bachelor’s	b. PKR 20,001 – PKR 40,000	b. Karachi	f. District West	No		No		Yes	b. Difficulty in breathing, c. Dizziness, d. Headache, e. Muscle pain/Body ache	c. Neutral	b. High	d. Well	Very Likely	Likely	Very Likely	Very Likely	Very Likely	Very Likely	Very Likely	Very Likely	Neutral	Likely	Yes	Yes	No	Yes	Yes	Yes	Yes	Yes	Yes	Yes	Yes	No	Yes	Yes	Yes	Yes	Yes	e. Internet/Websites, f. Social media platforms (e.g. Facebook, Instagram, Twitter, WhatsApp)	d. What to do if infected with COVID-19, f. The intervention measures against COVID-19 enacted by the Provincial or Federal Government, What to do if I have contacted with covid patient, I have no symptoms what can I do except quarantine?	Reliable
2020-05-02 19:43:40	Yes	Yes	Yes	No	Female	d. 45-54 years	h. Master’s	g. ≥ PKR 120,001	b. Karachi	b. District East	No		No		No		b. Severe	b. High	e. Very well	Neutral	Likely	Likely	Very Likely	Very Likely	Very Likely	Very Likely	Likely	Neutral	Neutral	Yes	Yes	Yes	Yes	Yes	Yes	Yes	No	Yes	Yes	Yes	Yes	Yes	Yes	Yes	Yes	Yes	a. Newspaper, d. Television, e. Internet/Websites, f. Social media platforms (e.g. Facebook, Instagram, Twitter, WhatsApp), h. Family or friends	a. Symptoms / How to know if I am infected with COVID-19, b. Current situation: number of infected cases, d. What to do if infected with COVID-19, e. Preventive Measures, f. The intervention measures against COVID-19 enacted by the Provincial or Federal Government	Reliable
2020-05-02 20:07:07	Yes	Yes	Yes	No	Male	f. 65-74 years	g. Bachelor’s	g. ≥ PKR 120,001	b. Karachi	e. District South	No		No		No		f. I do not know	b. High	c. Normal	Unlikely	Neutral	Unlikely	Likely	Likely	Very Likely	Very Likely	Neutral	Neutral	Very Unlikely	Yes	Yes	Yes	Yes	Yes	Yes	Yes	Yes	Yes	Yes	Yes	Yes	Not Applicable	Yes	Yes	Yes	Yes	a. Newspaper, e. Internet/Websites, f. Social media platforms (e.g. Facebook, Instagram, Twitter, WhatsApp)	a. Symptoms / How to know if I am infected with COVID-19, b. Current situation: number of infected cases, d. What to do if infected with COVID-19, e. Preventive Measures	Very Reliable
2020-05-02 20:52:25	Yes	Yes	Yes	No	Male	b. 25-34 years	h. Master’s	g. ≥ PKR 120,001	b. Karachi	e. District South	No		No		No		c. Neutral	b. High	c. Normal	Likely	Likely	Likely	Likely	Very Likely	Very Likely	Likely	Neutral	Very Unlikely	Very Unlikely	Yes	Yes	No	Yes	Yes	Yes	Yes	Yes	Yes	Not Applicable	Yes	Not Applicable	Yes	Yes	Yes	Yes	Yes	a. Newspaper, d. Television, e. Internet/Websites	a. Symptoms / How to know if I am infected with COVID-19, b. Current situation: number of infected cases, c. Current situation: distribution of cases, d. What to do if infected with COVID-19, e. Preventive Measures, f. The intervention measures against COVID-19 enacted by the Provincial or Federal Government	Reliable
2020-05-02 21:15:36	Yes	Yes	Yes	No	Male	a. 18-24 years	e. Intermediate/A-Levels/International Baccalaureate	h. Prefer not to disclose	Dera Ghazi Khan		Yes	c. Punjab	No		Yes	d. Headache, g. Runny nose	b. Severe	a. Very high	e. Very well	Unlikely	Unlikely	Likely	Likely	Very Likely	Very Likely	Very Likely	Very Unlikely	Neutral	Very Unlikely	Yes	Yes	Yes	Yes	No	Yes	Not Applicable	Yes	Yes	Yes	Yes	Yes	Yes	Yes	Yes	Yes	Yes	a. Newspaper, b. Magazine, d. Television, e. Internet/Websites, f. Social media platforms (e.g. Facebook, Instagram, Twitter, WhatsApp), g. Doctor, h. Family or friends	a. Symptoms / How to know if I am infected with COVID-19, b. Current situation: number of infected cases, c. Current situation: distribution of cases, d. What to do if infected with COVID-19, e. Preventive Measures, f. The intervention measures against COVID-19 enacted by the Provincial or Federal Government	Reliable
2020-05-02 21:51:58	Yes	Yes	Yes	No	Female	a. 18-24 years	h. Master’s	d. PKR 60,001 – PKR 80,000	b. Karachi	b. District East	No		No		No		f. I do not know	c. Neutral	e. Very well	Unlikely	Neutral	Likely	Likely	Very Likely	Very Likely	Neutral	Neutral	Neutral	Neutral	Yes	Yes	Yes	Yes	Yes	Yes	Yes	Yes	Yes	Yes	Yes	Yes	Yes	Yes	Yes	Yes	Yes	d. Television, e. Internet/Websites, f. Social media platforms (e.g. Facebook, Instagram, Twitter, WhatsApp), g. Doctor	d. What to do if infected with COVID-19, f. The intervention measures against COVID-19 enacted by the Provincial or Federal Government	Neutral
2020-05-02 22:14:54	Yes	Yes	Yes	No	Male	a. 18-24 years	e. Intermediate/A-Levels/International Baccalaureate	a. PKR 20,000 or below	c. Lahore		Yes	c. Punjab	No		Yes	a. Cough, b. Difficulty in breathing, c. Dizziness, d. Headache, e. Muscle pain/Body ache, g. Runny nose	b. Severe	b. High	d. Well	Likely	Likely	Very Likely	Likely	Very Likely	Very Likely	Likely	Neutral	Neutral	Neutral	Yes	Yes	No	Yes	Yes	Yes	No	Yes	No	Yes	Yes	Yes	Yes	Yes	Yes	No	Yes	a. Newspaper, d. Television, e. Internet/Websites, f. Social media platforms (e.g. Facebook, Instagram, Twitter, WhatsApp), g. Doctor, h. Family or friends	a. Symptoms / How to know if I am infected with COVID-19, b. Current situation: number of infected cases, c. Current situation: distribution of cases, d. What to do if infected with COVID-19, e. Preventive Measures, f. The intervention measures against COVID-19 enacted by the Provincial or Federal Government	Reliable
2020-05-02 22:15:19	Yes	Yes	Yes	No	Male	a. 18-24 years	e. Intermediate/A-Levels/International Baccalaureate	a. PKR 20,000 or below	c. Lahore		Yes	c. Punjab	No		Yes	a. Cough, b. Difficulty in breathing, c. Dizziness, d. Headache, e. Muscle pain/Body ache, g. Runny nose	b. Severe	b. High	d. Well	Likely	Likely	Very Likely	Likely	Very Likely	Very Likely	Likely	Neutral	Neutral	Neutral	Yes	Yes	No	Yes	Yes	Yes	No	Yes	No	Yes	Yes	Yes	Yes	Yes	Yes	No	Yes	a. Newspaper, d. Television, e. Internet/Websites, f. Social media platforms (e.g. Facebook, Instagram, Twitter, WhatsApp), g. Doctor, h. Family or friends	a. Symptoms / How to know if I am infected with COVID-19, b. Current situation: number of infected cases, c. Current situation: distribution of cases, d. What to do if infected with COVID-19, e. Preventive Measures, f. The intervention measures against COVID-19 enacted by the Provincial or Federal Government	Reliable
2020-05-02 22:19:30	Yes	Yes	Yes	No	Male	d. 45-54 years	h. Master’s	g. ≥ PKR 120,001	b. Karachi	a. District Central	No		No		No		d. Not severe	b. High	d. Well	Unlikely	Neutral	Very Likely	Very Likely	Very Likely	Very Likely	Very Likely	Neutral	Unlikely	Very Unlikely	Yes	Yes	Yes	Yes	Yes	Yes	Yes	Yes	Yes	Yes	Yes	Yes	Yes	Yes	Yes	Yes	Yes	d. Television, e. Internet/Websites	b. Current situation: number of infected cases, d. What to do if infected with COVID-19, f. The intervention measures against COVID-19 enacted by the Provincial or Federal Government	Reliable
2020-05-02 22:29:54	Yes	Yes	Yes	No	Male	a. 18-24 years	e. Intermediate/A-Levels/International Baccalaureate	b. PKR 20,001 – PKR 40,000	Chitral		No		No		No		f. I do not know	b. High	d. Well	Very Unlikely	Likely	Unlikely	Very Likely	Neutral	Likely	Neutral	Likely	Unlikely	Neutral	Yes	Yes	Yes	Yes	Yes	Yes	Yes	Yes	Yes	Yes	Yes	Yes	Yes	Yes	Yes	Yes	Yes	d. Television, f. Social media platforms (e.g. Facebook, Instagram, Twitter, WhatsApp), h. Family or friends	a. Symptoms / How to know if I am infected with COVID-19, b. Current situation: number of infected cases, d. What to do if infected with COVID-19	Very Reliable
2020-05-02 23:56:15	Yes	Yes	Yes	No	Male	b. 25-34 years	g. Bachelor’s	g. ≥ PKR 120,001	b. Karachi	b. District East	No		No		Yes	a. Cough, d. Headache, e. Muscle pain/Body ache, i. Sore throat	c. Neutral	b. High	e. Very well	Unlikely	Likely	Neutral	Very Likely	Very Likely	Very Likely	Likely	Likely	Neutral	Unlikely	Yes	Yes	Yes	Yes	Yes	Yes	Yes	Yes	Yes	Yes	Yes	Yes	Yes	Yes	Yes	Yes	Yes	d. Television, e. Internet/Websites	I'd rather not hear about COVID. Something more lovely would really be helpful	Reliable
2020-05-02 23:56:53	Yes	Yes	Yes	No	Female	d. 45-54 years	g. Bachelor’s	h. Prefer not to disclose	b. Karachi	b. District East	No		No		No		b. Severe	b. High	d. Well	Very Likely	Very Likely	Very Likely	Very Likely	Very Likely	Very Likely	Very Likely	Likely	Neutral	Neutral	Yes	Yes	Yes	Yes	Yes	Yes	Yes	Yes	No	No	Yes	Yes	Yes	Yes	Yes	Yes	Yes	e. Internet/Websites, f. Social media platforms (e.g. Facebook, Instagram, Twitter, WhatsApp)	a. Symptoms / How to know if I am infected with COVID-19, b. Current situation: number of infected cases, c. Current situation: distribution of cases, d. What to do if infected with COVID-19, e. Preventive Measures, f. The intervention measures against COVID-19 enacted by the Provincial or Federal Government	Very Reliable
2020-05-03 00:08:07	Yes	Yes	Yes	No	Male	c. 35-44 years	e. Intermediate/A-Levels/International Baccalaureate	f. PKR 100,001 – PKR 120,000	b. Karachi	a. District Central	No		No		No		f. I do not know	f. I do not know	c. Normal	Neutral	Likely	Very Likely	Very Likely	Very Likely	Very Likely	Likely	Unlikely	Unlikely	Unlikely	Yes	Yes	Yes	Yes	Yes	Yes	No	Yes	Yes	Yes	Yes	No	Yes	Yes	Yes	Yes	Yes	e. Internet/Websites, f. Social media platforms (e.g. Facebook, Instagram, Twitter, WhatsApp), h. Family or friends	a. Symptoms / How to know if I am infected with COVID-19, b. Current situation: number of infected cases, c. Current situation: distribution of cases, d. What to do if infected with COVID-19, e. Preventive Measures, f. The intervention measures against COVID-19 enacted by the Provincial or Federal Government	Neutral
2020-05-03 00:23:06	Yes	Yes	Yes	No	Male	a. 18-24 years	g. Bachelor’s	f. PKR 100,001 – PKR 120,000	b. Karachi	f. District West	No		No		No		d. Not severe	a. Very high	d. Well	Likely	Likely	Very Likely	Very Likely	Very Likely	Very Likely	Likely	Likely	Unlikely	Unlikely	Yes	Yes	No	Yes	Yes	Yes	Yes	Yes	Yes	Yes	Yes	Yes	Yes	Yes	Yes	Yes	Yes	a. Newspaper, b. Magazine, e. Internet/Websites, f. Social media platforms (e.g. Facebook, Instagram, Twitter, WhatsApp), g. Doctor	a. Symptoms / How to know if I am infected with COVID-19, e. Preventive Measures, f. The intervention measures against COVID-19 enacted by the Provincial or Federal Government	Reliable
2020-05-03 00:54:58	Yes	Yes	Yes	No	Male	a. 18-24 years	e. Intermediate/A-Levels/International Baccalaureate	h. Prefer not to disclose	Zhob		Yes	a. Sindh	No		Yes	a. Cough, b. Difficulty in breathing, d. Headache, f. Persistent fever (body temperature ≥ 38°C for at least one day), g. Runny nose, i. Sore throat	b. Severe	b. High	c. Normal	Unlikely	Likely	Neutral	Very Likely	Very Likely	Neutral	Likely	Unlikely	Unlikely	Very Unlikely	Yes	Yes	Yes	Yes	Yes	Yes	Yes	Yes	No	No	Yes	Yes	Yes	Yes	Yes	Yes	Yes	d. Television, e. Internet/Websites, f. Social media platforms (e.g. Facebook, Instagram, Twitter, WhatsApp), g. Doctor	a. Symptoms / How to know if I am infected with COVID-19, e. Preventive Measures, f. The intervention measures against COVID-19 enacted by the Provincial or Federal Government	Reliable
2020-05-03 01:16:07	Yes	Yes	Yes	No	Female	b. 25-34 years	h. Master’s	e. PKR 80,001 – PKR 100,000	b. Karachi	d. District Malir	No		No		No		d. Not severe	b. High	d. Well	Neutral	Neutral	Likely	Likely	Very Likely	Likely	Likely	Likely	Neutral	Neutral	Yes	Yes	No	Yes	Yes	Yes	Yes	Yes	Yes	Yes	Yes	Yes	Not Applicable	Yes	Yes	Yes	Yes	d. Television, e. Internet/Websites, f. Social media platforms (e.g. Facebook, Instagram, Twitter, WhatsApp), h. Family or friends	a. Symptoms / How to know if I am infected with COVID-19, b. Current situation: number of infected cases, c. Current situation: distribution of cases, d. What to do if infected with COVID-19, e. Preventive Measures, f. The intervention measures against COVID-19 enacted by the Provincial or Federal Government	Reliable
2020-05-03 01:35:04	Yes	Yes	Yes	No	Female	a. 18-24 years	e. Intermediate/A-Levels/International Baccalaureate	b. PKR 20,001 – PKR 40,000	b. Karachi	a. District Central	No		No		No		b. Severe	b. High	c. Normal	Likely	Likely	Very Likely	Very Likely	Very Likely	Very Likely	Very Likely	Neutral	Neutral	Neutral	Yes	Yes	Yes	Yes	Yes	Yes	Yes	Yes	Yes	No	Yes	Yes	Yes	Yes	Yes	Yes	Yes	e. Internet/Websites, f. Social media platforms (e.g. Facebook, Instagram, Twitter, WhatsApp)	c. Current situation: distribution of cases	Neutral
2020-05-03 03:37:38	Yes	Yes	Yes	No	Male	b. 25-34 years	g. Bachelor’s	h. Prefer not to disclose	b. Karachi	b. District East	No		No		Yes	i. Sore throat	b. Severe	b. High	d. Well	Very Likely	Very Likely	Very Likely	Very Likely	Very Likely	Very Likely	Very Likely	Very Likely	Unlikely	Neutral	Yes	Yes	Yes	Yes	Yes	Yes	Yes	Yes	Yes	Yes	Yes	Yes	Yes	Yes	Yes	Yes	Yes	d. Television, e. Internet/Websites, f. Social media platforms (e.g. Facebook, Instagram, Twitter, WhatsApp), h. Family or friends	a. Symptoms / How to know if I am infected with COVID-19, b. Current situation: number of infected cases, d. What to do if infected with COVID-19	Neutral
2020-05-03 04:05:31	Yes	Yes	Yes	No	Male	a. 18-24 years	g. Bachelor’s	f. PKR 100,001 – PKR 120,000	Larkana		Yes	a. Sindh	No		No		b. Severe	b. High	e. Very well	Neutral	Neutral	Very Likely	Very Likely	Very Likely	Very Likely	Very Likely	Neutral	Unlikely	Very Unlikely	Yes	Yes	Yes	Yes	Yes	Not Applicable	Yes	Yes	No	Not Applicable	Not Applicable	Not Applicable	Not Applicable	Yes	Yes	Yes	Yes	d. Television, e. Internet/Websites, f. Social media platforms (e.g. Facebook, Instagram, Twitter, WhatsApp), g. Doctor, h. Family or friends	c. Current situation: distribution of cases, e. Preventive Measures, f. The intervention measures against COVID-19 enacted by the Provincial or Federal Government	Unreliable
2020-05-03 07:52:46	Yes	Yes	Yes	No	Male	b. 25-34 years	g. Bachelor’s	g. ≥ PKR 120,001	b. Karachi	a. District Central	No		No		Yes	a. Cough, i. Sore throat	f. I do not know	f. I do not know	d. Well	Very Likely	Very Likely	Very Likely	Very Likely	Very Likely	Very Likely	Very Likely	Neutral	Likely	Neutral	Yes	Yes	Yes	Yes	Yes	Yes	Yes	Yes	Yes	Yes	Yes	Yes	Yes	Yes	Yes	Yes	No
2020-05-03 08:58:37	Yes	Yes	Yes	No	Female	b. 25-34 years	MBBS	g. ≥ PKR 120,001	b. Karachi	b. District East	No		No		No		b. Severe	b. High	e. Very well	Very Likely	Very Likely	Very Likely	Very Likely	Very Likely	Very Likely	Very Likely	Likely	Unlikely	Unlikely	Yes	Yes	Yes	Yes	Yes	Yes	Yes	Yes	Yes	No	Yes	Yes	Yes	Yes	Yes	Yes	Yes	d. Television, f. Social media platforms (e.g. Facebook, Instagram, Twitter, WhatsApp), h. Family or friends	b. Current situation: number of infected cases, c. Current situation: distribution of cases, d. What to do if infected with COVID-19, e. Preventive Measures, f. The intervention measures against COVID-19 enacted by the Provincial or Federal Government	Neutral
2020-05-03 09:01:48	Yes	Yes	Yes	No	Male	c. 35-44 years	h. Master’s	g. ≥ PKR 120,001	b. Karachi	b. District East	No		No		No		c. Neutral	b. High	c. Normal	Unlikely	Unlikely	Very Likely	Very Likely	Very Likely	Very Likely	Very Likely	Likely	Unlikely	Neutral	Yes	Yes	Yes	Yes	Yes	Yes	No	Yes	No	Yes	Yes	Not Applicable	Yes	Yes	Yes	No	No
2020-05-03 10:11:50	Yes	Yes	Yes	No	Male	a. 18-24 years	e. Intermediate/A-Levels/International Baccalaureate	e. PKR 80,001 – PKR 100,000	d. Peshawar		No		No		No		a. Very severe	a. Very high	b. Not well	Very Likely	Very Likely	Very Likely	Likely	Very Likely	Very Likely	Likely	Very Likely	Unlikely	Neutral	Yes	Yes	Yes	Yes	Yes	Yes	Yes	Yes	Yes	Yes	Yes	Yes	Yes	Yes	Yes	Yes	Yes	Dawn.john hopkins.	e. Preventive Measures	Very Reliable
2020-05-03 10:50:58	Yes	Yes	Yes	No	Female	b. 25-34 years	h. Master’s	h. Prefer not to disclose	b. Karachi	a. District Central	No		No		Yes	i. Sore throat	b. Severe	b. High	d. Well	Likely	Likely	Likely	Very Likely	Very Likely	Very Likely	Neutral	Neutral	Unlikely	Neutral	Yes	Yes	Yes	Yes	Yes	Yes	Yes	Yes	Yes	Yes	Yes	Yes	Yes	Yes	Yes	Yes	Yes	d. Television, e. Internet/Websites, f. Social media platforms (e.g. Facebook, Instagram, Twitter, WhatsApp)	b. Current situation: number of infected cases, c. Current situation: distribution of cases, f. The intervention measures against COVID-19 enacted by the Provincial or Federal Government	Reliable
2020-05-03 11:19:12	Yes	Yes	Yes	No	Male	a. 18-24 years	g. Bachelor’s	g. ≥ PKR 120,001	b. Karachi	e. District South	Yes	a. Sindh	No		Yes	a. Cough, g. Runny nose	d. Not severe	b. High	d. Well	Very Likely	Very Likely	Likely	Likely	Very Likely	Very Likely	Likely	Likely	Very Unlikely	Unlikely	Yes	Yes	Yes	Yes	Yes	Yes	Yes	Yes	Yes	Yes	Yes	Yes	Yes	Yes	Yes	Yes	Yes	d. Television, e. Internet/Websites, f. Social media platforms (e.g. Facebook, Instagram, Twitter, WhatsApp)	a. Symptoms / How to know if I am infected with COVID-19, d. What to do if infected with COVID-19, e. Preventive Measures, f. The intervention measures against COVID-19 enacted by the Provincial or Federal Government	Reliable
2020-05-03 11:20:11	Yes	Yes	Yes	No	Male	f. 65-74 years	h. Master’s	g. ≥ PKR 120,001	b. Karachi	a. District Central	No		No		No		a. Very severe	a. Very high	d. Well	Very Likely	Very Likely	Very Likely	Very Likely	Very Likely	Very Likely	Very Likely	Likely	Neutral	Neutral	Yes	Yes	No	Yes	Yes	Yes	Yes	Yes	Not Applicable	Not Applicable	Yes	Not Applicable	Yes	Yes	Yes	Yes	Yes	d. Television, e. Internet/Websites, g. Doctor, h. Family or friends	d. What to do if infected with COVID-19	Reliable
2020-05-03 11:52:24	Yes	Yes	Yes	No	Female	e. 55-64 years	e. Intermediate/A-Levels/International Baccalaureate	b. PKR 20,001 – PKR 40,000	b. Karachi	c. District Korangi	No		No		No		b. Severe	b. High	c. Normal	Very Likely	Very Likely	Very Likely	Very Likely	Very Likely	Very Likely	Neutral	Neutral	Neutral	Neutral	Yes	Yes	Yes	Yes	Yes	Yes	Yes	Yes	Yes	Yes	Yes	Yes	Yes	Yes	Yes	Yes	Yes	d. Television, e. Internet/Websites, f. Social media platforms (e.g. Facebook, Instagram, Twitter, WhatsApp), h. Family or friends	a. Symptoms / How to know if I am infected with COVID-19, b. Current situation: number of infected cases, c. Current situation: distribution of cases, d. What to do if infected with COVID-19, e. Preventive Measures, f. The intervention measures against COVID-19 enacted by the Provincial or Federal Government	Reliable
2020-05-03 11:54:43	Yes	Yes	Yes	No	Female	b. 25-34 years	g. Bachelor’s	g. ≥ PKR 120,001	b. Karachi	a. District Central	No		No		Yes	d. Headache, g. Runny nose, i. Sore throat	c. Neutral	b. High	c. Normal	Unlikely	Likely	Likely	Likely	Likely	Likely	Likely	Likely	Neutral	Neutral	Yes	Yes	Yes	Yes	Yes	Yes	Yes	Yes	No	No	Yes	Yes	Yes	Yes	Yes	Yes	Yes	d. Television, e. Internet/Websites, f. Social media platforms (e.g. Facebook, Instagram, Twitter, WhatsApp), h. Family or friends	a. Symptoms / How to know if I am infected with COVID-19, b. Current situation: number of infected cases, d. What to do if infected with COVID-19, e. Preventive Measures	Neutral
2020-05-03 14:49:05	Yes	Yes	Yes	No	Female	b. 25-34 years	h. Master’s	g. ≥ PKR 120,001	b. Karachi	e. District South	No		No		Yes	a. Cough, d. Headache, e. Muscle pain/Body ache	c. Neutral	b. High	d. Well	Neutral	Neutral	Very Likely	Very Likely	Very Likely	Very Likely	Very Likely	Neutral	Unlikely	Unlikely	Yes	Yes	Yes	Yes	Yes	Yes	No	Yes	No	Yes	Yes	Yes	Not Applicable	Yes	Yes	Yes	Yes	a. Newspaper, d. Television, e. Internet/Websites, f. Social media platforms (e.g. Facebook, Instagram, Twitter, WhatsApp), h. Family or friends	a. Symptoms / How to know if I am infected with COVID-19, c. Current situation: distribution of cases, d. What to do if infected with COVID-19, e. Preventive Measures, f. The intervention measures against COVID-19 enacted by the Provincial or Federal Government	Neutral
2020-05-03 15:37:25	Yes	Yes	Yes	No	Female	e. 55-64 years	g. Bachelor’s	h. Prefer not to disclose	a. Islamabad		No		No		No		b. Severe	b. High	d. Well	Likely	Likely	Very Likely	Very Likely	Very Likely	Very Likely	Very Likely	Unlikely	Very Unlikely	Very Unlikely	Yes	Yes	Yes	Yes	Yes	Yes	Yes	Yes	No	Yes	Yes	Yes	Yes	Yes	Yes	Yes	Yes	a. Newspaper, d. Television, f. Social media platforms (e.g. Facebook, Instagram, Twitter, WhatsApp), g. Doctor, Govt site	b. Current situation: number of infected cases, c. Current situation: distribution of cases, d. What to do if infected with COVID-19, f. The intervention measures against COVID-19 enacted by the Provincial or Federal Government	Neutral
2020-05-03 19:26:46	Yes	Yes	Yes	No	Female	a. 18-24 years	g. Bachelor’s	g. ≥ PKR 120,001	b. Karachi	a. District Central	No		No		No		a. Very severe	d. Not high	c. Normal	Very Likely	Very Likely	Very Likely	Very Likely	Very Likely	Very Likely	Very Likely	Very Unlikely	Very Unlikely	Very Unlikely	Yes	Yes	Yes	Yes	Yes	Yes	Yes	Yes	Yes	Yes	Yes	Yes	Yes	Yes	Yes	Yes	Yes	d. Television, e. Internet/Websites, f. Social media platforms (e.g. Facebook, Instagram, Twitter, WhatsApp)	a. Symptoms / How to know if I am infected with COVID-19, b. Current situation: number of infected cases, c. Current situation: distribution of cases, d. What to do if infected with COVID-19, e. Preventive Measures, f. The intervention measures against COVID-19 enacted by the Provincial or Federal Government	Reliable
2020-05-03 19:29:16	Yes	Yes	Yes	No	Female	a. 18-24 years	e. Intermediate/A-Levels/International Baccalaureate	b. PKR 20,001 – PKR 40,000	b. Karachi	f. District West	No		No		Yes	c. Dizziness, e. Muscle pain/Body ache, i. Sore throat	b. Severe	a. Very high	d. Well	Neutral	Likely	Very Likely	Very Likely	Very Likely	Very Likely	Very Likely	Neutral	Very Unlikely	Very Unlikely	Yes	Yes	No	Yes	Yes	No	Yes	Yes	Yes	Yes	Yes	Yes	Yes	Yes	Yes	Yes	Yes	a. Newspaper, d. Television, e. Internet/Websites, f. Social media platforms (e.g. Facebook, Instagram, Twitter, WhatsApp), h. Family or friends	a. Symptoms / How to know if I am infected with COVID-19, b. Current situation: number of infected cases, e. Preventive Measures	Neutral
2020-05-03 20:27:41	Yes	Yes	Yes	No	Female	b. 25-34 years	h. Master’s	h. Prefer not to disclose	b. Karachi	d. District Malir	No		No		No		c. Neutral	c. Neutral	c. Normal	Unlikely	Neutral	Neutral	Very Likely	Very Likely	Very Likely	Very Likely	Likely	Unlikely	Unlikely	Yes	Yes	Yes	Yes	Yes	Yes	Yes	Yes	Yes	Not Applicable	Not Applicable	No	Not Applicable	Yes	Yes	Yes	Yes	d. Television, e. Internet/Websites, f. Social media platforms (e.g. Facebook, Instagram, Twitter, WhatsApp)	a. Symptoms / How to know if I am infected with COVID-19, b. Current situation: number of infected cases, c. Current situation: distribution of cases, d. What to do if infected with COVID-19, e. Preventive Measures	Very Reliable
2020-05-03 21:38:34	Yes	Yes	Yes	No	Male	a. 18-24 years	f. Post-intermediate: Diploma/Certificate	a. PKR 20,000 or below	Gilgit baltistan		No		No		No		a. Very severe	f. I do not know	d. Well	Neutral	Likely	Very Likely	Very Likely	Likely	Very Likely	Likely	Likely	Likely	Very Likely	Yes	Yes	Yes	Yes	Yes	Yes	Not Applicable	Yes	Yes	Yes	Yes	Not Applicable	Yes	Yes	Yes	Yes	Yes	a. Newspaper, d. Television, f. Social media platforms (e.g. Facebook, Instagram, Twitter, WhatsApp), h. Family or friends	a. Symptoms / How to know if I am infected with COVID-19, d. What to do if infected with COVID-19, e. Preventive Measures, f. The intervention measures against COVID-19 enacted by the Provincial or Federal Government	Very Reliable
2020-05-03 22:24:50	Yes	Yes	Yes	No	Male	b. 25-34 years	g. Bachelor’s	c. PKR 40,001 – PKR 60,000	b. Karachi	a. District Central	No		No		No		b. Severe	c. Neutral	e. Very well	Likely	Likely	Neutral	Very Likely	Very Likely	Very Likely	Very Likely	Very Likely	Neutral	Very Likely	Yes	Yes	Yes	Yes	Yes	Yes	Yes	Yes	Yes	Yes	Yes	No	Yes	Yes	Yes	Yes	Yes	d. Television, e. Internet/Websites, f. Social media platforms (e.g. Facebook, Instagram, Twitter, WhatsApp), g. Doctor, h. Family or friends	a. Symptoms / How to know if I am infected with COVID-19, b. Current situation: number of infected cases, c. Current situation: distribution of cases, d. What to do if infected with COVID-19, e. Preventive Measures, f. The intervention measures against COVID-19 enacted by the Provincial or Federal Government	Very Reliable
2020-05-03 22:41:46	Yes	Yes	Yes	No	Male	c. 35-44 years	h. Master’s	d. PKR 60,001 – PKR 80,000	a. Islamabad		Yes	d. Khyber Pakhtunkhwa	No		No		f. I do not know	b. High	c. Normal	Very Likely	Very Likely	Very Likely	Very Likely	Very Likely	Very Likely	Very Likely	Likely	Neutral	Neutral	Yes	Yes	Not Applicable	Yes	Yes	Yes	Yes	Yes	Yes	Yes	Yes	No	Yes	Yes	Yes	Not Applicable	Yes	a. Newspaper, d. Television, e. Internet/Websites, f. Social media platforms (e.g. Facebook, Instagram, Twitter, WhatsApp)	a. Symptoms / How to know if I am infected with COVID-19, b. Current situation: number of infected cases, c. Current situation: distribution of cases, d. What to do if infected with COVID-19, e. Preventive Measures, f. The intervention measures against COVID-19 enacted by the Provincial or Federal Government	Reliable
2020-05-04 00:29:39	Yes	Yes	Yes	No	Female	a. 18-24 years	e. Intermediate/A-Levels/International Baccalaureate	b. PKR 20,001 – PKR 40,000	b. Karachi	d. District Malir	No		No		No		c. Neutral	c. Neutral	e. Very well	Unlikely	Likely	Very Likely	Very Likely	Very Likely	Likely	Very Likely	Neutral	Neutral	Very Likely	Yes	Yes	No	Yes	Yes	No	Yes	Yes	Yes	No	Yes	Yes	Yes	No	Yes	Yes	Yes	d. Television	a. Symptoms / How to know if I am infected with COVID-19	Very Reliable
2020-05-04 01:07:19	Yes	Yes	Yes	No	Male	b. 25-34 years	g. Bachelor’s	c. PKR 40,001 – PKR 60,000	c. Lahore		Yes	a. Sindh, c. Punjab	No		No		c. Neutral	b. High	e. Very well	Likely	Likely	Very Likely	Very Likely	Very Likely	Very Likely	Likely	Likely	Unlikely	Neutral	Yes	Yes	Yes	Yes	Yes	Yes	No	Yes	Yes	Yes	Yes	No	Yes	Yes	Yes	Yes	Yes	e. Internet/Websites, f. Social media platforms (e.g. Facebook, Instagram, Twitter, WhatsApp), I'm in Law Enforcement so through my administration	b. Current situation: number of infected cases, c. Current situation: distribution of cases, d. What to do if infected with COVID-19, e. Preventive Measures, f. The intervention measures against COVID-19 enacted by the Provincial or Federal Government	Reliable
2020-05-04 02:30:36	Yes	Yes	Yes	No	Female	b. 25-34 years	g. Bachelor’s	g. ≥ PKR 120,001	b. Karachi	e. District South	No		No		Yes	e. Muscle pain/Body ache, i. Sore throat	a. Very severe	b. High	e. Very well	Unlikely	Very Likely	Very Likely	Very Likely	Very Likely	Very Likely	Very Likely	Very Likely	Very Likely	Very Likely	Yes	Yes	Yes	Yes	Yes	Yes	Yes	Yes	Yes	Yes	Yes	Yes	Yes	Yes	Yes	Yes	Yes	e. Internet/Websites, f. Social media platforms (e.g. Facebook, Instagram, Twitter, WhatsApp), g. Doctor, h. Family or friends	b. Current situation: number of infected cases, c. Current situation: distribution of cases, f. The intervention measures against COVID-19 enacted by the Provincial or Federal Government	Reliable
2020-05-04 08:46:57	Yes	Yes	Yes	No	Female	c. 35-44 years	h. Master’s	h. Prefer not to disclose	b. Karachi	b. District East	No		No		No		a. Very severe	a. Very high	d. Well	Likely	Likely	Likely	Likely	Very Likely	Very Likely	Very Likely	Neutral	Unlikely	Unlikely	Yes	Yes	Yes	Yes	Yes	Yes	Yes	Yes	Yes	Yes	Yes	Yes	Yes	Yes	Yes	Yes	Yes	e. Internet/Websites, f. Social media platforms (e.g. Facebook, Instagram, Twitter, WhatsApp)	c. Current situation: distribution of cases	Reliable
2020-05-04 14:20:58	Yes	Yes	Yes	No	Female	b. 25-34 years	f. Post-intermediate: Diploma/Certificate	f. PKR 100,001 – PKR 120,000	c. Lahore		No		No		Yes	a. Cough, b. Difficulty in breathing, i. Sore throat	a. Very severe	a. Very high	e. Very well	Very Likely	Neutral	Unlikely	Neutral	Very Unlikely	Neutral	Unlikely	Neutral	Unlikely	Neutral	Yes	Yes	Yes	Yes	Yes	Yes	Yes	Yes	Yes	Yes	Yes	Yes	Yes	Yes	Yes	Yes	Yes	f. Social media platforms (e.g. Facebook, Instagram, Twitter, WhatsApp)	c. Current situation: distribution of cases	Very Reliable
2020-05-04 17:50:48	Yes	Yes	Yes	No	Male	d. 45-54 years	h. Master’s	g. ≥ PKR 120,001	b. Karachi	e. District South	No		No		Yes	a. Cough, b. Difficulty in breathing	b. Severe	b. High	e. Very well	Very Likely	Very Likely	Very Likely	Unlikely	Very Likely	Very Likely	Likely	Neutral	Unlikely	Unlikely	Yes	Yes	Yes	Yes	Yes	Yes	Yes	Yes	Yes	Yes	Yes	Yes	Yes	Yes	Yes	Yes	Yes	a. Newspaper, e. Internet/Websites, f. Social media platforms (e.g. Facebook, Instagram, Twitter, WhatsApp), h. Family or friends	c. Current situation: distribution of cases, f. The intervention measures against COVID-19 enacted by the Provincial or Federal Government	Neutral
2020-05-04 18:34:03	Yes	Yes	Yes	No	Female	a. 18-24 years	e. Intermediate/A-Levels/International Baccalaureate	g. ≥ PKR 120,001	b. Karachi	e. District South	No		No		No		b. Severe	a. Very high	d. Well	Very Likely	Very Likely	Likely	Likely	Very Likely	Very Likely	Neutral	Neutral	Neutral	Neutral	No	Yes	No	Yes	Yes	Yes	Yes	Yes	Yes	Yes	Yes	Yes	Yes	Yes	Yes	Yes	Yes	e. Internet/Websites, f. Social media platforms (e.g. Facebook, Instagram, Twitter, WhatsApp)	a. Symptoms / How to know if I am infected with COVID-19, b. Current situation: number of infected cases, c. Current situation: distribution of cases, d. What to do if infected with COVID-19, e. Preventive Measures, f. The intervention measures against COVID-19 enacted by the Provincial or Federal Government	Neutral
2020-05-04 18:46:10	Yes	Yes	Yes	No	Prefer not to disclose	c. 35-44 years	g. Bachelor’s	h. Prefer not to disclose	b. Karachi	a. District Central	No		No		No		a. Very severe	c. Neutral	c. Normal	Very Likely	Very Likely	Very Likely	Very Likely	Very Likely	Very Likely	Likely	Likely	Neutral	Neutral	Yes	Yes	Yes	Yes	Yes	Yes	Yes	Yes	Not Applicable	Yes	Yes	No	Yes	Yes	Yes	Yes	Yes	d. Television, e. Internet/Websites, f. Social media platforms (e.g. Facebook, Instagram, Twitter, WhatsApp)	a. Symptoms / How to know if I am infected with COVID-19, c. Current situation: distribution of cases, d. What to do if infected with COVID-19, e. Preventive Measures	Very Reliable
2020-05-04 19:03:29	Yes	Yes	Yes	No	Male	a. 18-24 years	e. Intermediate/A-Levels/International Baccalaureate	g. ≥ PKR 120,001	Hyderabad		No		No		Yes	a. Cough, d. Headache	b. Severe	b. High	c. Normal	Very Likely	Very Likely	Likely	Likely	Very Likely	Very Likely	Likely	Neutral	Unlikely	Neutral	Yes	Yes	Yes	Yes	Yes	Not Applicable	Yes	Yes	No	Yes	Yes	Not Applicable	Yes	Yes	Yes	Yes	Yes	e. Internet/Websites, f. Social media platforms (e.g. Facebook, Instagram, Twitter, WhatsApp), h. Family or friends	a. Symptoms / How to know if I am infected with COVID-19, b. Current situation: number of infected cases, c. Current situation: distribution of cases, d. What to do if infected with COVID-19, e. Preventive Measures, f. The intervention measures against COVID-19 enacted by the Provincial or Federal Government	Reliable
2020-05-04 19:04:04	Yes	Yes	Yes	No	Female	a. 18-24 years	e. Intermediate/A-Levels/International Baccalaureate	b. PKR 20,001 – PKR 40,000	b. Karachi	b. District East	No		No		Yes	a. Cough, d. Headache, e. Muscle pain/Body ache, f. Persistent fever (body temperature ≥ 38°C for at least one day)	f. I do not know	c. Neutral	d. Well	Neutral	Very Unlikely	Unlikely	Very Unlikely	Very Unlikely	Neutral	Very Unlikely	Unlikely	Likely	Unlikely	Yes	Yes	Yes	Yes	Yes	Yes	No	Yes	No	Yes	Yes	Yes	Yes	Yes	Yes	Yes	Yes	d. Television, e. Internet/Websites, f. Social media platforms (e.g. Facebook, Instagram, Twitter, WhatsApp), h. Family or friends	d. What to do if infected with COVID-19	Unreliable
2020-05-04 19:07:08	Yes	Yes	Yes	No	Male	b. 25-34 years	i. PhD	d. PKR 60,001 – PKR 80,000	MUltan		No		No		No		c. Neutral	c. Neutral	e. Very well	Likely	Very Likely	Likely	Likely	Very Likely	Very Likely	Very Likely	Neutral	Neutral	Neutral	Yes	Yes	Not Applicable	Yes	Yes	Yes	Yes	Yes	Yes	Yes	Yes	Yes	Yes	Yes	Yes	Yes	Yes	b. Magazine, e. Internet/Websites, f. Social media platforms (e.g. Facebook, Instagram, Twitter, WhatsApp), h. Family or friends	a. Symptoms / How to know if I am infected with COVID-19, b. Current situation: number of infected cases, c. Current situation: distribution of cases	Reliable
2020-05-04 19:07:25	Yes	Yes	Yes	No	Male	b. 25-34 years	h. Master’s	b. PKR 20,001 – PKR 40,000	Faisalabad		No		No		No		b. Severe	c. Neutral	b. Not well	Likely	Likely	Neutral	Very Likely	Very Likely	Very Likely	Likely	Likely	Neutral	Neutral	Yes	Yes	No	Yes	Yes	Yes	Not Applicable	Yes	No	No	Yes	Yes	Yes	Yes	Yes	Not Applicable	Yes	e. Internet/Websites	b. Current situation: number of infected cases	Reliable
2020-05-04 19:10:52	Yes	Yes	Yes	No	Female	b. 25-34 years	g. Bachelor’s	b. PKR 20,001 – PKR 40,000	b. Karachi	c. District Korangi	No		No		No		b. Severe	c. Neutral	d. Well	Very Unlikely	Neutral	Likely	Very Likely	Very Likely	Very Likely	Likely	Unlikely	Unlikely	Neutral	Yes	Yes	Yes	Yes	Yes	Yes	Yes	Yes	Yes	Yes	Yes	Yes	Yes	Yes	Yes	Yes	Yes	d. Television, e. Internet/Websites, f. Social media platforms (e.g. Facebook, Instagram, Twitter, WhatsApp)	d. What to do if infected with COVID-19, e. Preventive Measures, f. The intervention measures against COVID-19 enacted by the Provincial or Federal Government	Reliable
2020-05-04 19:17:36	Yes	Yes	Yes	No	Male	b. 25-34 years	f. Post-intermediate: Diploma/Certificate	d. PKR 60,001 – PKR 80,000	b. Karachi	a. District Central	No		No		No		f. I do not know	d. Not high	d. Well	Likely	Likely	Very Likely	Very Likely	Very Likely	Very Likely	Neutral	Likely	Neutral	Neutral	No	Yes	No	Yes	Yes	Yes	Yes	Yes	Yes	Yes	Yes	No	No	Yes	Yes	Yes	Yes	d. Television, e. Internet/Websites, f. Social media platforms (e.g. Facebook, Instagram, Twitter, WhatsApp), h. Family or friends	b. Current situation: number of infected cases, d. What to do if infected with COVID-19, f. The intervention measures against COVID-19 enacted by the Provincial or Federal Government	Reliable
2020-05-04 19:18:02	Yes	Yes	Yes	No	Male	b. 25-34 years	h. Master’s	a. PKR 20,000 or below	Naushahro feroze		No		No		No		d. Not severe	b. High	b. Not well	Very Unlikely	Very Unlikely	Unlikely	Very Unlikely	Very Unlikely	Very Unlikely	Unlikely	Neutral	Unlikely	Neutral	Yes	Yes	No	Yes	Yes	Yes	Yes	Yes	Yes	Yes	Yes	Yes	Yes	Yes	Yes	Yes	Yes	a. Newspaper, e. Internet/Websites, f. Social media platforms (e.g. Facebook, Instagram, Twitter, WhatsApp)	a. Symptoms / How to know if I am infected with COVID-19, b. Current situation: number of infected cases, c. Current situation: distribution of cases, d. What to do if infected with COVID-19, e. Preventive Measures, f. The intervention measures against COVID-19 enacted by the Provincial or Federal Government	Reliable
2020-05-04 19:28:00	Yes	Yes	Yes	No	Male	b. 25-34 years	e. Intermediate/A-Levels/International Baccalaureate	b. PKR 20,001 – PKR 40,000	b. Karachi	e. District South	No		No		Yes	a. Cough, d. Headache, g. Runny nose	d. Not severe	a. Very high	e. Very well	Very Unlikely	Likely	Very Likely	Very Likely	Very Likely	Very Likely	Very Likely	Neutral	Very Unlikely	Very Unlikely	Yes	Yes	No	Yes	Yes	Yes	Yes	Yes	Yes	Not Applicable	Not Applicable	Not Applicable	Yes	Yes	Yes	Yes	Yes	d. Television, e. Internet/Websites, f. Social media platforms (e.g. Facebook, Instagram, Twitter, WhatsApp)	a. Symptoms / How to know if I am infected with COVID-19, b. Current situation: number of infected cases, c. Current situation: distribution of cases, d. What to do if infected with COVID-19, f. The intervention measures against COVID-19 enacted by the Provincial or Federal Government	Reliable
2020-05-04 19:36:21	Yes	Yes	Yes	No	Female	c. 35-44 years	h. Master’s	b. PKR 20,001 – PKR 40,000	Jhelum		No		No		No		d. Not severe	e. Not high at all	c. Normal	Likely	Very Likely	Very Likely	Very Likely	Very Likely	Very Likely	Likely	Likely	Neutral	Likely	Yes	Yes	Yes	Yes	Yes	Yes	Yes	Yes	Yes	Yes	Yes	Yes	Yes	Yes	Yes	Yes	Yes	a. Newspaper, d. Television, e. Internet/Websites, f. Social media platforms (e.g. Facebook, Instagram, Twitter, WhatsApp), h. Family or friends	a. Symptoms / How to know if I am infected with COVID-19, b. Current situation: number of infected cases, c. Current situation: distribution of cases, d. What to do if infected with COVID-19, e. Preventive Measures, f. The intervention measures against COVID-19 enacted by the Provincial or Federal Government	Reliable
2020-05-04 19:36:24	Yes	Yes	Yes	No	Male	c. 35-44 years	e. Intermediate/A-Levels/International Baccalaureate	c. PKR 40,001 – PKR 60,000	b. Karachi	a. District Central	No		No		No		c. Neutral	c. Neutral	c. Normal	Likely	Likely	Likely	Likely	Likely	Likely	Likely	Likely	Likely	Likely	Yes	Yes	Yes	Yes	Yes	Yes	No	Yes	No	No	Yes	No	Yes	Yes	Yes	Yes	Yes	d. Television, f. Social media platforms (e.g. Facebook, Instagram, Twitter, WhatsApp)	a. Symptoms / How to know if I am infected with COVID-19, d. What to do if infected with COVID-19	Reliable
2020-05-04 19:51:30	Yes	Yes	Yes	No	Female	c. 35-44 years	h. Master’s	a. PKR 20,000 or below	b. Karachi	b. District East	No		No		No		c. Neutral	c. Neutral	d. Well	Likely	Very Likely	Very Likely	Very Likely	Very Likely	Very Likely	Likely	Likely	Neutral	Neutral	Yes	Yes	Yes	Yes	Yes	Yes	Yes	Yes	Yes	Yes	Yes	Not Applicable	Yes	Yes	Yes	Yes	Yes	a. Newspaper, d. Television, g. Doctor	a. Symptoms / How to know if I am infected with COVID-19, b. Current situation: number of infected cases, d. What to do if infected with COVID-19, e. Preventive Measures	Reliable
2020-05-04 20:08:04	Yes	Yes	Yes	No	Male	a. 18-24 years	g. Bachelor’s	h. Prefer not to disclose	Burewala		No		No		No		f. I do not know	a. Very high	a. Not well at all	Neutral	Neutral	Neutral	Very Likely	Very Likely	Very Likely	Likely	Neutral	Neutral	Likely	Yes	Yes	Yes	Yes	Yes	Yes	No	Yes	Not Applicable	Not Applicable	Yes	No	Not Applicable	Yes	Yes	Not Applicable	Yes	a. Newspaper, e. Internet/Websites, f. Social media platforms (e.g. Facebook, Instagram, Twitter, WhatsApp)	b. Current situation: number of infected cases, e. Preventive Measures	Very Reliable
2020-05-04 20:17:08	Yes	Yes	Yes	No	Male	a. 18-24 years	h. Master’s	a. PKR 20,000 or below	b. Karachi	b. District East	No		No		Yes	a. Cough, c. Dizziness, d. Headache, e. Muscle pain/Body ache, i. Sore throat	f. I do not know	b. High	c. Normal	Very Unlikely	Neutral	Likely	Very Likely	Likely	Very Likely	Neutral	Neutral	Very Unlikely	Neutral	Yes	Yes	Yes	Yes	Yes	Yes	Yes	Yes	Yes	Yes	Yes	Yes	Yes	Yes	Yes	Yes	Yes	e. Internet/Websites, f. Social media platforms (e.g. Facebook, Instagram, Twitter, WhatsApp), g. Doctor	a. Symptoms / How to know if I am infected with COVID-19, b. Current situation: number of infected cases, d. What to do if infected with COVID-19, e. Preventive Measures, f. The intervention measures against COVID-19 enacted by the Provincial or Federal Government	Very Reliable
2020-05-04 20:20:36	Yes	Yes	Yes	No	Male	a. 18-24 years	e. Intermediate/A-Levels/International Baccalaureate	h. Prefer not to disclose	Matiari		No		No		Yes	c. Dizziness, d. Headache, e. Muscle pain/Body ache	b. Severe	a. Very high	d. Well	Likely	Very Likely	Very Likely	Very Likely	Very Likely	Very Likely	Likely	Neutral	Very Unlikely	Very Unlikely	Yes	Yes	No	Yes	Yes	Yes	Yes	Yes	Yes	Yes	Yes	Yes	Yes	Yes	Yes	Yes	Yes	d. Television, e. Internet/Websites, f. Social media platforms (e.g. Facebook, Instagram, Twitter, WhatsApp)	a. Symptoms / How to know if I am infected with COVID-19, b. Current situation: number of infected cases, c. Current situation: distribution of cases, d. What to do if infected with COVID-19, e. Preventive Measures, f. The intervention measures against COVID-19 enacted by the Provincial or Federal Government	Neutral
2020-05-04 20:26:54	Yes	Yes	Yes	No	Male	c. 35-44 years	h. Master’s	c. PKR 40,001 – PKR 60,000	Jhelum		No		No		No		a. Very severe	b. High	d. Well	Likely	Very Likely	Likely	Very Likely	Very Likely	Likely	Likely	Very Unlikely	Very Unlikely	Neutral	Yes	Yes	Yes	Yes	Yes	Yes	Yes	Yes	No	No	Yes	No	Yes	Yes	Yes	No	Yes	e. Internet/Websites, f. Social media platforms (e.g. Facebook, Instagram, Twitter, WhatsApp)	b. Current situation: number of infected cases, e. Preventive Measures	Reliable
2020-05-04 20:36:19	Yes	Yes	Yes	No	Male	b. 25-34 years	e. Intermediate/A-Levels/International Baccalaureate	e. PKR 80,001 – PKR 100,000	b. Karachi	c. District Korangi	No		No		No		f. I do not know	a. Very high	e. Very well	Neutral	Very Likely	Neutral	Very Likely	Very Likely	Very Likely	Likely	Likely	Neutral	Very Unlikely	Yes	Yes	No	Yes	Yes	Yes	Yes	Yes	Yes	Yes	Yes	No	Yes	Yes	Yes	Yes	Yes	d. Television, f. Social media platforms (e.g. Facebook, Instagram, Twitter, WhatsApp)	a. Symptoms / How to know if I am infected with COVID-19, b. Current situation: number of infected cases	Very Unreliable
2020-05-04 20:49:33	Yes	Yes	Yes	No	Male	b. 25-34 years	e. Intermediate/A-Levels/International Baccalaureate	b. PKR 20,001 – PKR 40,000	Gilgit		Yes	a. Sindh	No		No		c. Neutral	b. High	e. Very well	Likely	Very Likely	Likely	Very Likely	Very Likely	Very Likely	Likely	Neutral	Neutral	Very Unlikely	Yes	Yes	Not Applicable	Yes	Yes	Yes	No	Yes	No	Yes	Yes	No	Yes	Yes	Yes	No	Yes	d. Television, e. Internet/Websites, f. Social media platforms (e.g. Facebook, Instagram, Twitter, WhatsApp), h. Family or friends	a. Symptoms / How to know if I am infected with COVID-19, b. Current situation: number of infected cases, c. Current situation: distribution of cases, d. What to do if infected with COVID-19, e. Preventive Measures, f. The intervention measures against COVID-19 enacted by the Provincial or Federal Government, Vaccines	Very Reliable
2020-05-04 20:53:53	Yes	Yes	Yes	No	Male	b. 25-34 years	h. Master’s	c. PKR 40,001 – PKR 60,000	Bahawalpur		Yes	c. Punjab	No		No		f. I do not know	b. High	e. Very well	Likely	Very Likely	Very Likely	Very Likely	Very Likely	Very Likely	Likely	Neutral	Very Unlikely	Very Unlikely	Yes	Yes	Yes	Yes	Yes	Not Applicable	Yes	Yes	Yes	Yes	Yes	Yes	Yes	Yes	Yes	No	Yes	d. Television, e. Internet/Websites, f. Social media platforms (e.g. Facebook, Instagram, Twitter, WhatsApp)	a. Symptoms / How to know if I am infected with COVID-19, b. Current situation: number of infected cases, c. Current situation: distribution of cases, d. What to do if infected with COVID-19, e. Preventive Measures, f. The intervention measures against COVID-19 enacted by the Provincial or Federal Government	Very Reliable
2020-05-04 21:03:45	Yes	Yes	Yes	No	Male	a. 18-24 years	e. Intermediate/A-Levels/International Baccalaureate	b. PKR 20,001 – PKR 40,000	c. Lahore		No		No		No		c. Neutral	d. Not high	d. Well	Likely	Likely	Very Likely	Very Likely	Very Likely	Likely	Likely	Likely	Likely	Neutral	Yes	Yes	No	Yes	Yes	Yes	Yes	Yes	Yes	Yes	Yes	Yes	Yes	Yes	Yes	Yes	Yes	d. Television, e. Internet/Websites, f. Social media platforms (e.g. Facebook, Instagram, Twitter, WhatsApp)	c. Current situation: distribution of cases, d. What to do if infected with COVID-19, e. Preventive Measures	Neutral
2020-05-04 21:17:27	Yes	Yes	Yes	No	Male	a. 18-24 years	e. Intermediate/A-Levels/International Baccalaureate	b. PKR 20,001 – PKR 40,000	d. Peshawar		No		No		No		d. Not severe	b. High	e. Very well	Very Unlikely	Likely	Very Unlikely	Very Likely	Very Likely	Very Likely	Very Likely	Very Likely	Very Likely	Likely	Yes	Yes	Yes	Yes	Yes	Yes	Yes	Yes	Yes	Yes	Yes	Yes	Yes	Yes	Yes	Yes	Yes	a. Newspaper, e. Internet/Websites, f. Social media platforms (e.g. Facebook, Instagram, Twitter, WhatsApp)	a. Symptoms / How to know if I am infected with COVID-19, b. Current situation: number of infected cases, c. Current situation: distribution of cases, d. What to do if infected with COVID-19, e. Preventive Measures, f. The intervention measures against COVID-19 enacted by the Provincial or Federal Government	Reliable
2020-05-04 21:25:09	Yes	Yes	Yes	No	Male	b. 25-34 years	g. Bachelor’s	b. PKR 20,001 – PKR 40,000	b. Karachi	b. District East	No		No		No		f. I do not know	b. High	c. Normal	Unlikely	Likely	Likely	Likely	Likely	Likely	Likely	Neutral	Neutral	Neutral	Yes	Yes	Yes	Yes	Yes	Yes	Yes	Yes	No	No	Yes	No	Yes	Yes	Yes	Yes	Yes	a. Newspaper, c. Radio, d. Television, e. Internet/Websites, f. Social media platforms (e.g. Facebook, Instagram, Twitter, WhatsApp)	a. Symptoms / How to know if I am infected with COVID-19, b. Current situation: number of infected cases, c. Current situation: distribution of cases, d. What to do if infected with COVID-19, e. Preventive Measures, f. The intervention measures against COVID-19 enacted by the Provincial or Federal Government	Unreliable
2020-05-04 21:35:25	Yes	Yes	Yes	No	Male	b. 25-34 years	h. Master’s	f. PKR 100,001 – PKR 120,000	c. Lahore		No		No		No		b. Severe	c. Neutral	c. Normal	Neutral	Likely	Very Likely	Very Likely	Very Likely	Likely	Likely	Neutral	Neutral	Neutral	Yes	Yes	Yes	No	Yes	Yes	Yes	Yes	No	Yes	Yes	Yes	Yes	Yes	Yes	Yes	Yes	a. Newspaper, b. Magazine, d. Television, e. Internet/Websites, f. Social media platforms (e.g. Facebook, Instagram, Twitter, WhatsApp)	b. Current situation: number of infected cases, c. Current situation: distribution of cases, d. What to do if infected with COVID-19, f. The intervention measures against COVID-19 enacted by the Provincial or Federal Government	Very Reliable
2020-05-04 21:53:14	Yes	Yes	Yes	No	Male	b. 25-34 years	h. Master’s	h. Prefer not to disclose	b. Karachi	f. District West	No		No		No		b. Severe	b. High	d. Well	Neutral	Very Likely	Likely	Very Likely	Likely	Likely	Neutral	Neutral	Neutral	Neutral	Yes	Yes	No	Yes	Yes	Yes	Yes	Yes	Yes	Yes	Yes	Yes	Yes	Yes	Yes	Yes	Yes	d. Television, e. Internet/Websites, f. Social media platforms (e.g. Facebook, Instagram, Twitter, WhatsApp)	a. Symptoms / How to know if I am infected with COVID-19, d. What to do if infected with COVID-19, e. Preventive Measures, f. The intervention measures against COVID-19 enacted by the Provincial or Federal Government	Reliable
2020-05-04 21:59:56	Yes	Yes	Yes	No	Male	b. 25-34 years	g. Bachelor’s	b. PKR 20,001 – PKR 40,000	b. Karachi	a. District Central	No		No		Yes	b. Difficulty in breathing, d. Headache	e. Not severe at all	d. Not high	d. Well	Likely	Unlikely	Neutral	Neutral	Likely	Likely	Likely	Likely	Neutral	Neutral	Yes	Yes	Yes	Yes	Yes	Yes	Yes	Yes	Yes	Yes	Yes	Yes	Yes	Yes	Yes	Yes	Yes	d. Television	a. Symptoms / How to know if I am infected with COVID-19, c. Current situation: distribution of cases	Very Reliable
2020-05-04 22:02:18	Yes	Yes	Yes	No	Male	b. 25-34 years	h. Master’s	d. PKR 60,001 – PKR 80,000	Jacobabad		Yes	a. Sindh	No		No		f. I do not know	b. High	d. Well	Very Likely	Very Likely	Very Likely	Very Likely	Likely	Likely	Likely	Likely	Neutral	Neutral	No	Yes	Yes	Yes	Yes	Yes	No	Yes	No	Yes	Yes	Yes	Yes	Yes	Yes	Yes	Yes	a. Newspaper, d. Television, f. Social media platforms (e.g. Facebook, Instagram, Twitter, WhatsApp)	d. What to do if infected with COVID-19	Very Reliable
2020-05-04 22:09:57	Yes	Yes	Yes	No	Male	a. 18-24 years	g. Bachelor’s	f. PKR 100,001 – PKR 120,000	c. Lahore		No		No		No		b. Severe	a. Very high	d. Well	Very Likely	Likely	Very Likely	Neutral	Very Likely	Very Likely	Likely	Neutral	Neutral	Very Unlikely	Yes	Yes	Yes	Yes	Yes	Yes	Yes	Yes	Yes	Yes	Yes	Yes	Yes	Yes	Yes	Yes	Yes	e. Internet/Websites, f. Social media platforms (e.g. Facebook, Instagram, Twitter, WhatsApp)	d. What to do if infected with COVID-19	Reliable
2020-05-04 22:16:42	Yes	Yes	Yes	No	Female	a. 18-24 years	e. Intermediate/A-Levels/International Baccalaureate	e. PKR 80,001 – PKR 100,000	Abbottabad		No		No		Yes	a. Cough, b. Difficulty in breathing	c. Neutral	c. Neutral	d. Well	Likely	Very Likely	Very Likely	Very Likely	Very Likely	Very Likely	Likely	Likely	Likely	Likely	Yes	Yes	Yes	Yes	Yes	Yes	Yes	Yes	Yes	Yes	Yes	Yes	Yes	Yes	Yes	Yes	Yes	d. Television, e. Internet/Websites, f. Social media platforms (e.g. Facebook, Instagram, Twitter, WhatsApp), g. Doctor, h. Family or friends	a. Symptoms / How to know if I am infected with COVID-19, d. What to do if infected with COVID-19, f. The intervention measures against COVID-19 enacted by the Provincial or Federal Government	Reliable
2020-05-04 22:48:43	Yes	Yes	Yes	No	Female	b. 25-34 years	g. Bachelor’s	e. PKR 80,001 – PKR 100,000	b. Karachi	e. District South	No		No		Yes	e. Muscle pain/Body ache, Sinus and loss of smell	e. Not severe at all	c. Neutral	c. Normal	Likely	Very Likely	Likely	Very Likely	Very Likely	Neutral	Very Likely	Neutral	Likely	Unlikely	Yes	Yes	Yes	Yes	Yes	Yes	Yes	Yes	Yes	No	Yes	Yes	Yes	Yes	Yes	Yes	Yes	d. Television, f. Social media platforms (e.g. Facebook, Instagram, Twitter, WhatsApp), h. Family or friends	a. Symptoms / How to know if I am infected with COVID-19	Neutral
2020-05-04 23:05:14	Yes	Yes	Yes	No	Male	c. 35-44 years	g. Bachelor’s	d. PKR 60,001 – PKR 80,000	Chitral		No		No		No		c. Neutral	b. High	c. Normal	Very Likely	Very Likely	Very Likely	Very Likely	Very Likely	Very Likely	Very Likely	Very Likely	Very Likely	Very Unlikely	Yes	Yes	Yes	Yes	Yes	Yes	Yes	Yes	Yes	Yes	Yes	Yes	Yes	Yes	Yes	Yes	Yes	a. Newspaper, c. Radio, d. Television, e. Internet/Websites, f. Social media platforms (e.g. Facebook, Instagram, Twitter, WhatsApp), g. Doctor, h. Family or friends	a. Symptoms / How to know if I am infected with COVID-19	Very Reliable
2020-05-04 23:38:18	Yes	Yes	Yes	No	Female	a. 18-24 years	g. Bachelor’s	a. PKR 20,000 or below	Hyderabad		No		No		No		f. I do not know	d. Not high	d. Well	Likely	Likely	Very Likely	Likely	Likely	Very Likely	Likely	Likely	Likely	Likely	Yes	Yes	Yes	Yes	Yes	Yes	Yes	Yes	Yes	Yes	Yes	Yes	Yes	Yes	Yes	Yes	Yes	d. Television, e. Internet/Websites, f. Social media platforms (e.g. Facebook, Instagram, Twitter, WhatsApp), h. Family or friends	a. Symptoms / How to know if I am infected with COVID-19, b. Current situation: number of infected cases, f. The intervention measures against COVID-19 enacted by the Provincial or Federal Government	Very Reliable
2020-05-05 00:01:39	Yes	Yes	Yes	No	Female	b. 25-34 years	h. Master’s	g. ≥ PKR 120,001	b. Karachi	e. District South	No		No		No		a. Very severe	c. Neutral	d. Well	Likely	Very Likely	Very Likely	Very Likely	Very Likely	Very Likely	Very Likely	Likely	Likely	Neutral	Yes	Yes	Yes	Yes	Yes	Yes	Yes	Yes	No	Yes	Yes	Yes	Yes	Yes	Yes	Yes	Yes	d. Television, e. Internet/Websites	b. Current situation: number of infected cases, c. Current situation: distribution of cases, d. What to do if infected with COVID-19, f. The intervention measures against COVID-19 enacted by the Provincial or Federal Government	Reliable
2020-05-05 00:33:28	Yes	Yes	Yes	No	Male	a. 18-24 years	g. Bachelor’s	a. PKR 20,000 or below	Hyderabad		No		No		No		f. I do not know	b. High	e. Very well	Likely	Very Likely	Very Likely	Likely	Very Likely	Likely	Neutral	Neutral	Neutral	Likely	Yes	Yes	No	Yes	Yes	Yes	Yes	Yes	No	No	Yes	Yes	Yes	Yes	Yes	Yes	Yes	a. Newspaper, d. Television, e. Internet/Websites, f. Social media platforms (e.g. Facebook, Instagram, Twitter, WhatsApp)	b. Current situation: number of infected cases, d. What to do if infected with COVID-19	Very Reliable
2020-05-05 00:58:15	Yes	Yes	Yes	No	Male	a. 18-24 years	d. Matric/O-Levels	b. PKR 20,001 – PKR 40,000	b. Karachi	e. District South	No		No		No		c. Neutral	b. High	c. Normal	Very Likely	Very Likely	Very Likely	Very Likely	Likely	Likely	Likely	Unlikely	Unlikely	Very Likely	Yes	Yes	Yes	Yes	Yes	Yes	Yes	No	No	Yes	Yes	Yes	Yes	Yes	Yes	Yes	Yes	d. Television, e. Internet/Websites, f. Social media platforms (e.g. Facebook, Instagram, Twitter, WhatsApp)	a. Symptoms / How to know if I am infected with COVID-19, b. Current situation: number of infected cases, c. Current situation: distribution of cases, d. What to do if infected with COVID-19, e. Preventive Measures, f. The intervention measures against COVID-19 enacted by the Provincial or Federal Government	Reliable
2020-05-05 01:04:46	Yes	Yes	Yes	No	Male	a. 18-24 years	g. Bachelor’s	h. Prefer not to disclose	c. Lahore		No		No		Yes	c. Dizziness, d. Headache, e. Muscle pain/Body ache	b. Severe	b. High	c. Normal	Likely	Very Likely	Very Likely	Very Likely	Likely	Very Likely	Likely	Likely	Likely	Unlikely	No	Yes	No	Yes	No	No	No	Yes	Yes	Yes	Yes	No	Yes	Yes	Yes	Yes	Yes	a. Newspaper, d. Television, e. Internet/Websites, f. Social media platforms (e.g. Facebook, Instagram, Twitter, WhatsApp), h. Family or friends	a. Symptoms / How to know if I am infected with COVID-19	Very Reliable
2020-05-05 01:41:27	Yes	Yes	Yes	No	Male	c. 35-44 years	i. PhD	g. ≥ PKR 120,001	a. Islamabad		No		No		No		f. I do not know	c. Neutral	e. Very well	Very Likely	Very Likely	Very Likely	Very Likely	Very Likely	Very Likely	Very Likely	Very Likely	Likely	Neutral	Yes	Yes	Yes	Yes	Yes	Yes	Yes	Yes	Yes	Yes	Yes	Yes	Yes	Yes	Yes	Yes	Yes	e. Internet/Websites, f. Social media platforms (e.g. Facebook, Instagram, Twitter, WhatsApp), h. Family or friends	e. Preventive Measures	Reliable
2020-05-05 02:42:23	Yes	Yes	Yes	No	Male	a. 18-24 years	g. Bachelor’s	f. PKR 100,001 – PKR 120,000	b. Karachi	a. District Central	No		No		No		e. Not severe at all	b. High	d. Well	Likely	Very Likely	Very Likely	Very Likely	Very Likely	Neutral	Neutral	Neutral	Neutral	Neutral	Yes	Yes	Yes	Yes	Yes	Yes	Yes	Yes	Yes	Yes	Yes	Yes	Yes	Yes	Yes	Yes	Yes	f. Social media platforms (e.g. Facebook, Instagram, Twitter, WhatsApp)	a. Symptoms / How to know if I am infected with COVID-19, b. Current situation: number of infected cases	Reliable
2020-05-05 02:50:29	Yes	Yes	Yes	No	Male	a. 18-24 years	g. Bachelor’s	d. PKR 60,001 – PKR 80,000	Khanozai		No		No		Yes	i. Sore throat	f. I do not know	f. I do not know	a. Not well at all	Likely	Very Likely	Likely	Very Likely	Very Likely	Very Likely	Likely	Likely	Neutral	Unlikely	Not Applicable	Yes	No	Yes	Yes	Yes	No	Yes	No	No	Yes	Yes	Yes	Yes	Yes	Yes	Yes	d. Television, e. Internet/Websites, f. Social media platforms (e.g. Facebook, Instagram, Twitter, WhatsApp), h. Family or friends	a. Symptoms / How to know if I am infected with COVID-19, b. Current situation: number of infected cases, c. Current situation: distribution of cases, d. What to do if infected with COVID-19, e. Preventive Measures, f. The intervention measures against COVID-19 enacted by the Provincial or Federal Government	Reliable
2020-05-05 03:44:48	Yes	Yes	Yes	No	Male	a. 18-24 years	h. Master’s	g. ≥ PKR 120,001	Kahuta		No		No		No		e. Not severe at all	e. Not high at all	e. Very well	Very Unlikely	Very Likely	Neutral	Very Likely	Neutral	Very Likely	Neutral	Likely	Very Unlikely	Unlikely	Yes	Yes	No	Yes	Yes	Yes	Yes	Yes	Yes	Yes	Yes	Yes	Yes	Yes	Yes	Yes	Yes	d. Television, e. Internet/Websites, f. Social media platforms (e.g. Facebook, Instagram, Twitter, WhatsApp)	b. Current situation: number of infected cases, d. What to do if infected with COVID-19, f. The intervention measures against COVID-19 enacted by the Provincial or Federal Government	Unreliable
2020-05-05 04:12:52	Yes	Yes	Yes	No	Male	b. 25-34 years	g. Bachelor’s	b. PKR 20,001 – PKR 40,000	b. Karachi	e. District South	No		No		No		b. Severe	b. High	e. Very well	Likely	Very Likely	Likely	Very Likely	Very Likely	Very Likely	Likely	Likely	Neutral	Neutral	Yes	Yes	Yes	Yes	Yes	Yes	Yes	Yes	Yes	Yes	Yes	Yes	Yes	Yes	Yes	Yes	Yes	e. Internet/Websites, g. Doctor	a. Symptoms / How to know if I am infected with COVID-19, f. The intervention measures against COVID-19 enacted by the Provincial or Federal Government	Neutral
2020-05-05 05:33:29	Yes	Yes	Yes	No	Male	b. 25-34 years	h. Master’s	c. PKR 40,001 – PKR 60,000	Tando Jam		No		No		No		f. I do not know	f. I do not know	f. I do not know	Very Likely	Very Likely	Very Likely	Very Likely	Very Likely	Very Likely	Likely	Neutral	Neutral	Very Likely	No	Yes	Yes	Yes	Yes	Yes	Yes	Yes	Yes	Yes	Yes	Not Applicable	Yes	Yes	Yes	Yes	Yes	e. Internet/Websites, f. Social media platforms (e.g. Facebook, Instagram, Twitter, WhatsApp)	a. Symptoms / How to know if I am infected with COVID-19, b. Current situation: number of infected cases, c. Current situation: distribution of cases, d. What to do if infected with COVID-19, e. Preventive Measures, f. The intervention measures against COVID-19 enacted by the Provincial or Federal Government	Reliable
2020-05-05 05:40:49	Yes	Yes	Yes	No	Male	a. 18-24 years	e. Intermediate/A-Levels/International Baccalaureate	h. Prefer not to disclose	Khairpur Mir's		No		No		Yes	a. Cough	e. Not severe at all	c. Neutral	c. Normal	Very Likely	Very Likely	Very Likely	Very Likely	Very Likely	Very Likely	Very Likely	Very Likely	Neutral	Neutral	Yes	Yes	Yes	Yes	Yes	Yes	Yes	Yes	Yes	Yes	Yes	Yes	Yes	Yes	Yes	Yes	Yes	e. Internet/Websites, f. Social media platforms (e.g. Facebook, Instagram, Twitter, WhatsApp)	b. Current situation: number of infected cases, c. Current situation: distribution of cases	Reliable
2020-05-05 05:58:20	Yes	Yes	Yes	No	Male	b. 25-34 years	g. Bachelor’s	h. Prefer not to disclose	b. Karachi	b. District East	No		No		No		f. I do not know	b. High	c. Normal	Unlikely	Very Likely	Likely	Neutral	Very Likely	Likely	Very Likely	Likely	Very Unlikely	Very Unlikely	Yes	Yes	Yes	Yes	Yes	Yes	Yes	Yes	Yes	Yes	Yes	No	Yes	Yes	Yes	Yes	Yes	d. Television, e. Internet/Websites, f. Social media platforms (e.g. Facebook, Instagram, Twitter, WhatsApp), g. Doctor, h. Family or friends	a. Symptoms / How to know if I am infected with COVID-19, c. Current situation: distribution of cases, d. What to do if infected with COVID-19, e. Preventive Measures, f. The intervention measures against COVID-19 enacted by the Provincial or Federal Government	Reliable
2020-05-05 07:32:06	Yes	Yes	Yes	No	Male	b. 25-34 years	g. Bachelor’s	b. PKR 20,001 – PKR 40,000	abbottabad		No		No		Yes	a. Cough	a. Very severe	a. Very high	e. Very well	Unlikely	Very Likely	Neutral	Very Likely	Very Likely	Very Likely	Very Unlikely	Neutral	Neutral	Likely	Yes	Yes	Yes	Yes	No	Yes	No	No	No	Yes	No	No	Yes	No	Yes	No	Yes	a. Newspaper, d. Television, e. Internet/Websites, f. Social media platforms (e.g. Facebook, Instagram, Twitter, WhatsApp), h. Family or friends	a. Symptoms / How to know if I am infected with COVID-19, b. Current situation: number of infected cases, d. What to do if infected with COVID-19, e. Preventive Measures, f. The intervention measures against COVID-19 enacted by the Provincial or Federal Government	Reliable
2020-05-05 07:42:55	Yes	Yes	Yes	No	Male	d. 45-54 years	g. Bachelor’s	b. PKR 20,001 – PKR 40,000	b. Karachi	b. District East	No		No		Yes	e. Muscle pain/Body ache, i. Sore throat	e. Not severe at all	b. High	c. Normal	Very Likely	Likely	Very Likely	Very Likely	Very Likely	Very Likely	Very	Likely	Likely	Likely	Yes	Yes	Yes	Yes	Yes	Yes	No	No	No	Yes	Yes	Yes	Yes	Yes	Yes	No	Yes	d. Television, e. Internet/Websites, f. Social media platforms (e.g. Facebook, Instagram, Twitter, WhatsApp)	a. Symptoms / How to know if I am infected with COVID-19, e. Preventive Measures	Unreliable
2020-05-05 07:44:47	Yes	Yes	Yes	No	Male	b. 25-34 years	g. Bachelor’s	f. PKR 100,001 – PKR 120,000	c. Lahore		No		No		No		d. Not severe	b. High	d. Well	Likely	Very Likely	Very Likely	Neutral	Very Likely	Very Likely	Likely	Likely	Very Unlikely	Very Unlikely	Yes	Yes	Yes	Yes	Yes	Yes	Yes	Yes	Yes	Yes	Yes	Yes	Yes	Yes	Yes	Yes	Yes	a. Newspaper, d. Television, e. Internet/Websites, f. Social media platforms (e.g. Facebook, Instagram, Twitter, WhatsApp)	d. What to do if infected with COVID-19, f. The intervention measures against COVID-19 enacted by the Provincial or Federal Government	Reliable
2020-05-05 07:59:35	Yes	Yes	Yes	No	Female	c. 35-44 years	h. Master’s	h. Prefer not to disclose	b. Karachi	d. District Malir	No		No		No		c. Neutral	c. Neutral	e. Very well	Neutral	Neutral	Very Likely	Very Likely	Very Likely	Very Likely	Very Likely	Unlikely	Unlikely	Unlikely	Yes	Yes	Yes	Yes	Yes	Yes	Yes	Yes	No	No	Yes	No	No	Yes	Yes	Yes	Yes	b. Magazine, d. Television, e. Internet/Websites, f. Social media platforms (e.g. Facebook, Instagram, Twitter, WhatsApp), g. Doctor	a. Symptoms / How to know if I am infected with COVID-19, b. Current situation: number of infected cases, c. Current situation: distribution of cases, e. Preventive Measures	Neutral
2020-05-05 09:04:21	Yes	Yes	Yes	No	Male	c. 35-44 years	h. Master’s	f. PKR 100,001 – PKR 120,000	c. Lahore		No		No		Yes	i. Sore throat	a. Very severe	d. Not high	e. Very well	Very Likely	Very Likely	Very Likely	Neutral	Very Likely	Very Likely	Likely	Neutral	Neutral	Neutral	Yes	Yes	Yes	Yes	Yes	Yes	Yes	Yes	Yes	Yes	Yes	Yes	Yes	Yes	Yes	Yes	Yes	e. Internet/Websites	a. Symptoms / How to know if I am infected with COVID-19, e. Preventive Measures	Reliable
2020-05-05 09:07:00	Yes	Yes	Yes	No	Male	c. 35-44 years	i. PhD	c. PKR 40,001 – PKR 60,000	Gujrat		No		No		No		d. Not severe	a. Very high	e. Very well	Likely	Very Likely	Likely	Likely	Very Likely	Very Likely	Likely	Neutral	Unlikely	Unlikely	No	Yes	No	Yes	Yes	Yes	Yes	Yes	No	Yes	Yes	Yes	Yes	Yes	Yes	Yes	Yes	e. Internet/Websites, g. Doctor, h. Family or friends	b. Current situation: number of infected cases, c. Current situation: distribution of cases, d. What to do if infected with COVID-19, e. Preventive Measures	Unreliable
2020-05-05 09:47:08	Yes	Yes	Yes	No	Male	b. 25-34 years	h. Master’s	b. PKR 20,001 – PKR 40,000	Toba Tek Singh		No		No		No		f. I do not know	c. Neutral	e. Very well	Likely	Likely	Likely	Likely	Likely	Likely	Likely	Likely	Likely	Likely	Yes	Yes	Yes	Yes	Yes	Yes	Yes	Yes	Yes	Yes	Yes	Yes	Yes	Yes	Yes	Yes	Yes	d. Television, f. Social media platforms (e.g. Facebook, Instagram, Twitter, WhatsApp)	b. Current situation: number of infected cases, f. The intervention measures against COVID-19 enacted by the Provincial or Federal Government	Reliable
2020-05-05 09:48:11	Yes	Yes	Yes	No	Female	c. 35-44 years	Masters	d. PKR 60,001 – PKR 80,000	c. Lahore		No		No		Yes	a. Cough, e. Muscle pain/Body ache, i. Sore throat, Vomiting	a. Very severe	b. High	d. Well	Very Likely	Very Likely	Very Likely	Very Likely	Very Likely	Very Likely	Very Likely	Likely	Neutral	Unlikely	Yes	Yes	No	Yes	No	Yes	Yes	Yes	Yes	Yes	Yes	Yes	Yes	Yes	Yes	Yes	Yes	d. Television, e. Internet/Websites, f. Social media platforms (e.g. Facebook, Instagram, Twitter, WhatsApp)	a. Symptoms / How to know if I am infected with COVID-19, b. Current situation: number of infected cases, c. Current situation: distribution of cases, d. What to do if infected with COVID-19, e. Preventive Measures, f. The intervention measures against COVID-19 enacted by the Provincial or Federal Government	Reliable
2020-05-05 10:03:37	Yes	Yes	Yes	No	Male	d. 45-54 years	h. Master’s	h. Prefer not to disclose	c. Lahore		No		No		No		c. Neutral	a. Very high	d. Well	Likely	Very Likely	Very Likely	Very Likely	Very Likely	Very Likely	Neutral	Likely	Neutral	Neutral	Yes	Yes	Yes	Yes	Yes	No	Yes	Yes	Yes	Yes	Yes	Not Applicable	Yes	Yes	Yes	Yes	Yes	e. Internet/Websites, f. Social media platforms (e.g. Facebook, Instagram, Twitter, WhatsApp)	a. Symptoms / How to know if I am infected with COVID-19, b. Current situation: number of infected cases, d. What to do if infected with COVID-19, e. Preventive Measures	Reliable
2020-05-05 10:33:48	Yes	Yes	Yes	No	Male	a. 18-24 years	g. Bachelor’s	e. PKR 80,001 – PKR 100,000	b. Karachi	a. District Central	No		No		No		a. Very severe	e. Not high at all	e. Very well	Very Likely	Likely	Very Likely	Very Likely	Very Likely	Very Likely	Likely	Very Likely	Neutral	Neutral	Yes	Yes	Yes	Yes	Yes	Yes	Yes	Yes	Not Applicable	Yes	Yes	Yes	Yes	Yes	Yes	Yes	Yes	b. Magazine, e. Internet/Websites, f. Social media platforms (e.g. Facebook, Instagram, Twitter, WhatsApp), g. Doctor, h. Family or friends	a. Symptoms / How to know if I am infected with COVID-19, c. Current situation: distribution of cases, f. The intervention measures against COVID-19 enacted by the Provincial or Federal Government	Neutral
2020-05-05 11:03:25	Yes	Yes	Yes	No	Male	a. 18-24 years	g. Bachelor’s	a. PKR 20,000 or below	b. Karachi	c. District Korangi	No		No		No		f. I do not know	f. I do not know	d. Well	Likely	Likely	Likely	Likely	Very Likely	Very Likely	Likely	Likely	Likely	Likely	Yes	Yes	Yes	Yes	Yes	Yes	Yes	Yes	Yes	Yes	Yes	Yes	Yes	Yes	Yes	Yes	Yes	d. Television, e. Internet/Websites, f. Social media platforms (e.g. Facebook, Instagram, Twitter, WhatsApp), g. Doctor, h. Family or friends	a. Symptoms / How to know if I am infected with COVID-19, c. Current situation: distribution of cases, d. What to do if infected with COVID-19, e. Preventive Measures	Reliable
2020-05-05 11:22:30	Yes	Yes	Yes	No	Male	a. 18-24 years	g. Bachelor’s	c. PKR 40,001 – PKR 60,000	b. Karachi	f. District West	No		No		No		a. Very severe	b. High	e. Very well	Likely	Likely	Very Likely	Very Likely	Very Likely	Very Likely	Very Unlikely	Very Unlikely	Very Unlikely	Very Unlikely	No	Yes	Yes	Yes	Yes	Yes	Yes	Yes	Yes	Yes	Yes	Yes	Yes	Yes	Yes	Yes	Yes	e. Internet/Websites, f. Social media platforms (e.g. Facebook, Instagram, Twitter, WhatsApp)	b. Current situation: number of infected cases, c. Current situation: distribution of cases, e. Preventive Measures, f. The intervention measures against COVID-19 enacted by the Provincial or Federal Government	Very Unreliable
2020-05-05 11:36:01	Yes	Yes	Yes	No	Male	a. 18-24 years	g. Bachelor’s	h. Prefer not to disclose	b. Karachi	b. District East	No		No		No		a. Very severe	d. Not high	c. Normal	Very Likely	Very Likely	Very Likely	Very Likely	Very Likely	Very Likely	Very Likely	Likely	Neutral	Neutral	Yes	Yes	Yes	Yes	Yes	Yes	No	Yes	No	No	Yes	Yes	Yes	Yes	Yes	Yes	Yes	a. Newspaper, d. Television, e. Internet/Websites, f. Social media platforms (e.g. Facebook, Instagram, Twitter, WhatsApp), g. Doctor, h. Family or friends	a. Symptoms / How to know if I am infected with COVID-19, b. Current situation: number of infected cases, c. Current situation: distribution of cases, d. What to do if infected with COVID-19, e. Preventive Measures, f. The intervention measures against COVID-19 enacted by the Provincial or Federal Government	Neutral
2020-05-05 11:41:03	Yes	Yes	Yes	No	Male	b. 25-34 years	h. Master’s	h. Prefer not to disclose	Haripur		No		No		No		b. Severe	c. Neutral	c. Normal	Unlikely	Unlikely	Likely	Very Likely	Likely	Likely	Neutral	Likely	Neutral	Neutral	Yes	Yes	Yes	Yes	Yes	Yes	Yes	Yes	Yes	Yes	Yes	Yes	Yes	Yes	Yes	Yes	Yes	d. Television, e. Internet/Websites	a. Symptoms / How to know if I am infected with COVID-19, b. Current situation: number of infected cases, e. Preventive Measures	Reliable
2020-05-05 11:47:15	Yes	Yes	Yes	No	Male	a. 18-24 years	e. Intermediate/A-Levels/International Baccalaureate	g. ≥ PKR 120,001	b. Karachi	b. District East	No		No		Yes	d. Headache, i. Sore throat	c. Neutral	a. Very high	c. Normal	Likely	Very Likely	Likely	Likely	Very Likely	Very Likely	Very Likely	Likely	Neutral	Neutral	No	Yes	Yes	Yes	Yes	Yes	Yes	Yes	Yes	Yes	Yes	Yes	Yes	Yes	Yes	Yes	Yes	a. Newspaper, d. Television, f. Social media platforms (e.g. Facebook, Instagram, Twitter, WhatsApp)	a. Symptoms / How to know if I am infected with COVID-19, b. Current situation: number of infected cases, d. What to do if infected with COVID-19	Very Unreliable
2020-05-05 11:54:17	Yes	Yes	Yes	No	Male	a. 18-24 years	e. Intermediate/A-Levels/International Baccalaureate	h. Prefer not to disclose	Hyd		No		No		No		c. Neutral	b. High	e. Very well	Likely	Very Likely	Likely	Very Likely	Very Likely	Very Likely	Very Likely	Likely	Neutral	Likely	Yes	Yes	Yes	Yes	Yes	Yes	Yes	Yes	Yes	Yes	Yes	Yes	Yes	Yes	Yes	Yes	Yes	d. Television, e. Internet/Websites, f. Social media platforms (e.g. Facebook, Instagram, Twitter, WhatsApp)	a. Symptoms / How to know if I am infected with COVID-19, b. Current situation: number of infected cases, c. Current situation: distribution of cases, d. What to do if infected with COVID-19, e. Preventive Measures, f. The intervention measures against COVID-19 enacted by the Provincial or Federal Government	Reliable
2020-05-05 11:58:28	Yes	Yes	Yes	No	Female	c. 35-44 years	h. Master’s	g. ≥ PKR 120,001	b. Karachi	e. District South	No		No		Yes	a. Cough, d. Headache	a. Very severe	b. High	e. Very well	Likely	Very Likely	Likely	Very Likely	Unlikely	Very Likely	Very Likely	Unlikely	Very Unlikely	Very Unlikely	Yes	Yes	No	Yes	Yes	Yes	Yes	Yes	Yes	Yes	Yes	Yes	Yes	Yes	Yes	Yes	Yes	a. Newspaper, e. Internet/Websites, f. Social media platforms (e.g. Facebook, Instagram, Twitter, WhatsApp), Workplace (remote) discussions. Data monitoring.	b. Current situation: number of infected cases, c. Current situation: distribution of cases, f. The intervention measures against COVID-19 enacted by the Provincial or Federal Government	Reliable
2020-05-05 11:59:29	Yes	Yes	Yes	No	Male	e. 55-64 years	f. Post-intermediate: Diploma/Certificate	b. PKR 20,001 – PKR 40,000	b. Karachi	e. District South	Yes	a. Sindh	No		No		f. I do not know	f. I do not know	c. Normal	Very Likely	Very Likely	Very Likely	Likely	Very Likely	Very Likely	Likely	Likely	Likely	Likely	Yes	Yes	Yes	Yes	Yes	Yes	Yes	Yes	Yes	Yes	Yes	Yes	Yes	Yes	Yes	Yes	Yes	d. Television, e. Internet/Websites, f. Social media platforms (e.g. Facebook, Instagram, Twitter, WhatsApp), g. Doctor	a. Symptoms / How to know if I am infected with COVID-19, b. Current situation: number of infected cases, c. Current situation: distribution of cases, d. What to do if infected with COVID-19, e. Preventive Measures, f. The intervention measures against COVID-19 enacted by the Provincial or Federal Government	Very Reliable
2020-05-05 12:06:47	Yes	Yes	Yes	No	Male	a. 18-24 years	e. Intermediate/A-Levels/International Baccalaureate	a. PKR 20,000 or below	Ghizer Gb		Yes	f. Gilgit Baltistan	No		No		f. I do not know	b. High	d. Well	Likely	Very Likely	Very Likely	Very Likely	Very Likely	Likely	Neutral	Neutral	Very Unlikely	Very Unlikely	Yes	Yes	No	Yes	Yes	Yes	Yes	Yes	No	Yes	Yes	Yes	Yes	Yes	Yes	No	Yes	d. Television, e. Internet/Websites, f. Social media platforms (e.g. Facebook, Instagram, Twitter, WhatsApp), g. Doctor, h. Family or friends	f. The intervention measures against COVID-19 enacted by the Provincial or Federal Government, Vaccine	Reliable
2020-05-05 12:20:06	Yes	Yes	Yes	No	Male	a. 18-24 years	e. Intermediate/A-Levels/International Baccalaureate	b. PKR 20,001 – PKR 40,000	Okara		Yes	c. Punjab	No		Yes	a. Cough, d. Headache, e. Muscle pain/Body ache, i. Sore throat	b. Severe	d. Not high	e. Very well	Very Likely	Very Likely	Very Likely	Very Likely	Very Likely	Very Likely	Neutral	Unlikely	Unlikely	Neutral	Yes	Yes	Yes	Yes	Yes	Yes	Yes	Yes	Yes	Yes	Yes	Yes	Yes	Yes	Yes	Yes	Yes	d. Television, e. Internet/Websites, f. Social media platforms (e.g. Facebook, Instagram, Twitter, WhatsApp)	c. Current situation: distribution of cases, d. What to do if infected with COVID-19, f. The intervention measures against COVID-19 enacted by the Provincial or Federal Government	Reliable
2020-05-05 12:26:31	Yes	Yes	Yes	No	Male	a. 18-24 years	g. Bachelor’s	g. ≥ PKR 120,001	b. Karachi	e. District South	No		No		No		c. Neutral	b. High	c. Normal	Very Likely	Very Likely	Very Likely	Likely	Very Likely	Very Likely	Likely	Likely	Unlikely	Very Unlikely	Yes	Yes	Yes	Yes	Yes	Yes	Yes	Yes	Yes	Yes	Yes	Not Applicable	Yes	Yes	Yes	Yes	No
2020-05-05 12:45:07	Yes	Yes	Yes	No	Male	a. 18-24 years	g. Bachelor’s	h. Prefer not to disclose	Shorkot		No		No		No		c. Neutral	b. High	d. Well	Likely	Very Likely	Very Likely	Very Likely	Very Likely	Very Likely	Very Likely	Very Likely	Neutral	Neutral	Yes	Yes	Not Applicable	Yes	Yes	Yes	No	Yes	Yes	Yes	Yes	Yes	Yes	Yes	Yes	Not Applicable	Yes	e. Internet/Websites, f. Social media platforms (e.g. Facebook, Instagram, Twitter, WhatsApp), h. Family or friends	a. Symptoms / How to know if I am infected with COVID-19, b. Current situation: number of infected cases, c. Current situation: distribution of cases, d. What to do if infected with COVID-19, e. Preventive Measures, f. The intervention measures against COVID-19 enacted by the Provincial or Federal Government	Reliable
2020-05-05 13:08:31	Yes	Yes	Yes	No	Male	b. 25-34 years	g. Bachelor’s	a. PKR 20,000 or below	faislabad		No		No		Yes	i. Sore throat	d. Not severe	b. High	b. Not well	Neutral	Very Likely	Likely	Very Likely	Very Likely	Very Likely	Likely	Neutral	Neutral	Neutral	Yes	Yes	Yes	Yes	Yes	Yes	Yes	Yes	Yes	Yes	Yes	Yes	Yes	Yes	Yes	Yes	Yes	d. Television, e. Internet/Websites, f. Social media platforms (e.g. Facebook, Instagram, Twitter, WhatsApp), h. Family or friends	a. Symptoms / How to know if I am infected with COVID-19, d. What to do if infected with COVID-19, e. Preventive Measures	Reliable
2020-05-05 13:12:44	Yes	Yes	Yes	No	Female	b. 25-34 years	g. Bachelor’s	g. ≥ PKR 120,001	b. Karachi	b. District East	No		No		No		d. Not severe	a. Very high	d. Well	Likely	Very Likely	Very Likely	Very Likely	Very Likely	Very Likely	Very Unlikely	Very Unlikely	Very Unlikely	Very Unlikely	Not Applicable	Yes	Yes	Yes	No	Not Applicable	Yes	Yes	Yes	Yes	Yes	Yes	Yes	Yes	Yes	Yes	Yes	a. Newspaper, d. Television, e. Internet/Websites, f. Social media platforms (e.g. Facebook, Instagram, Twitter, WhatsApp), g. Doctor	b. Current situation: number of infected cases, c. Current situation: distribution of cases	Very Unreliable
2020-05-05 13:58:07	Yes	Yes	Yes	No	Male	a. 18-24 years	g. Bachelor’s	a. PKR 20,000 or below	Gilgit		No		No		No		b. Severe	b. High	c. Normal	Likely	Likely	Very Likely	Very Likely	Very Likely	Very Likely	Likely	Likely	Likely	Likely	Yes	Yes	No	Yes	Yes	Yes	Yes	Yes	Yes	Yes	Yes	Yes	Yes	Yes	Yes	Yes	Yes	a. Newspaper, c. Radio, d. Television, e. Internet/Websites, f. Social media platforms (e.g. Facebook, Instagram, Twitter, WhatsApp), h. Family or friends	a. Symptoms / How to know if I am infected with COVID-19, d. What to do if infected with COVID-19, e. Preventive Measures	Reliable
2020-05-05 14:29:19	Yes	Yes	Yes	No	Male	a. 18-24 years	d. Matric/O-Levels	h. Prefer not to disclose	Hyderabad		No		No		No		b. Severe	b. High	d. Well	Unlikely	Neutral	Unlikely	Very Likely	Very Likely	Very Likely	Very Likely	Likely	Neutral	Neutral	Yes	Yes	Yes	Yes	Yes	Yes	Yes	Yes	Yes	Yes	Yes	Yes	Yes	Yes	Yes	Yes	Yes	e. Internet/Websites, f. Social media platforms (e.g. Facebook, Instagram, Twitter, WhatsApp), g. Doctor, h. Family or friends	a. Symptoms / How to know if I am infected with COVID-19, b. Current situation: number of infected cases, c. Current situation: distribution of cases	Unreliable
2020-05-05 15:18:54	Yes	Yes	Yes	No	Male	d. 45-54 years	g. Bachelor’s	g. ≥ PKR 120,001	b. Karachi	b. District East	No		No		Yes	a. Cough	e. Not severe at all	a. Very high	e. Very well	Likely	Very Likely	Likely	Very Likely	Very Likely	Likely	Likely	Very Likely	Likely	Likely	Yes	Yes	Yes	Yes	Yes	Yes	Yes	Yes	Yes	Yes	Yes	Yes	Yes	Yes	Yes	Yes	Yes	d. Television, e. Internet/Websites, f. Social media platforms (e.g. Facebook, Instagram, Twitter, WhatsApp)	a. Symptoms / How to know if I am infected with COVID-19, b. Current situation: number of infected cases, c. Current situation: distribution of cases, d. What to do if infected with COVID-19, e. Preventive Measures, f. The intervention measures against COVID-19 enacted by the Provincial or Federal Government	Reliable
2020-05-05 15:25:38	Yes	Yes	Yes	No	Male	f. 65-74 years	h. Master’s	g. ≥ PKR 120,001	b. Karachi	e. District South	No		No		No		b. Severe	c. Neutral	c. Normal	Likely	Very Likely	Likely	Very Likely	Very Likely	Very Likely	Very Likely	Likely	Likely	Very Likely	Yes	Yes	Yes	Yes	Yes	Yes	No	No	No	No	Yes	No	Yes	No	Yes	Yes	Yes	a. Newspaper, d. Television, h. Family or friends	a. Symptoms / How to know if I am infected with COVID-19, d. What to do if infected with COVID-19, e. Preventive Measures	Reliable
2020-05-05 16:31:05	Yes	Yes	Yes	No	Male	b. 25-34 years	h. Master’s	c. PKR 40,001 – PKR 60,000	b. Karachi	c. District Korangi	No		No		No		b. Severe	b. High	d. Well	Very Likely	Neutral	Likely	Unlikely	Very Likely	Very Likely	Unlikely	Likely	Very Unlikely	Very Unlikely	Yes	Yes	Not Applicable	Yes	Yes	Not Applicable	No	Yes	Yes	Yes	Yes	Yes	Yes	Yes	Yes	Yes	Yes	a. Newspaper, e. Internet/Websites	d. What to do if infected with COVID-19, e. Preventive Measures	Reliable
2020-05-05 16:38:51	Yes	Yes	Yes	No	Male	a. 18-24 years	e. Intermediate/A-Levels/International Baccalaureate	h. Prefer not to disclose	b. Karachi	b. District East	No		No		No		b. Severe	a. Very high	c. Normal	Likely	Likely	Likely	Likely	Neutral	Likely	Likely	Likely	Likely	Likely	Yes	Yes	Yes	Yes	Yes	Yes	Yes	Yes	Yes	Yes	Yes	Yes	Yes	Yes	Yes	Yes	Yes	d. Television, e. Internet/Websites, f. Social media platforms (e.g. Facebook, Instagram, Twitter, WhatsApp)	a. Symptoms / How to know if I am infected with COVID-19, d. What to do if infected with COVID-19	Reliable
2020-05-05 17:00:18	Yes	Yes	Yes	No	Male	c. 35-44 years	g. Bachelor’s	c. PKR 40,001 – PKR 60,000	b. Karachi	d. District Malir	No		No		No		f. I do not know	b. High	c. Normal	Very Likely	Very Likely	Very Likely	Very Likely	Very Likely	Likely	Very Likely	Likely	Neutral	Very Likely	Yes	Yes	Yes	Yes	Yes	Yes	Yes	Yes	No	Not Applicable	Yes	Yes	Yes	Yes	Yes	Yes	Yes	e. Internet/Websites, f. Social media platforms (e.g. Facebook, Instagram, Twitter, WhatsApp), g. Doctor, h. Family or friends	a. Symptoms / How to know if I am infected with COVID-19, d. What to do if infected with COVID-19, e. Preventive Measures	Neutral
2020-05-05 17:11:52	Yes	Yes	Yes	No	Male	a. 18-24 years	e. Intermediate/A-Levels/International Baccalaureate	h. Prefer not to disclose	c. Lahore		No		No		No		b. Severe	c. Neutral	d. Well	Very Likely	Very Likely	Very Likely	Neutral	Very Likely	Very Likely	Very Likely	Likely	Neutral	Unlikely	Yes	Yes	Yes	Yes	Yes	Yes	Yes	Yes	Yes	Yes	Yes	Yes	Yes	Yes	Yes	Yes	Yes	e. Internet/Websites, f. Social media platforms (e.g. Facebook, Instagram, Twitter, WhatsApp), h. Family or friends	a. Symptoms / How to know if I am infected with COVID-19, b. Current situation: number of infected cases, c. Current situation: distribution of cases, d. What to do if infected with COVID-19	Very Reliable
2020-05-05 17:29:01	Yes	Yes	Yes	No	Male	a. 18-24 years	g. Bachelor’s	g. ≥ PKR 120,001	Okara		No		No		No		b. Severe	b. High	d. Well	Unlikely	Neutral	Very Likely	Very Likely	Very Likely	Very Likely	Unlikely	Unlikely	Very Unlikely	Very Unlikely	Yes	Yes	Yes	Yes	Yes	Yes	Yes	Yes	Yes	Yes	Yes	Yes	Yes	Yes	Yes	Yes	Yes	d. Television, f. Social media platforms (e.g. Facebook, Instagram, Twitter, WhatsApp), g. Doctor, h. Family or friends	a. Symptoms / How to know if I am infected with COVID-19, b. Current situation: number of infected cases, c. Current situation: distribution of cases, d. What to do if infected with COVID-19, e. Preventive Measures, f. The intervention measures against COVID-19 enacted by the Provincial or Federal Government	Reliable
2020-05-05 17:31:12	Yes	Yes	Yes	No	Male	a. 18-24 years	f. Post-intermediate: Diploma/Certificate	c. PKR 40,001 – PKR 60,000	b. Karachi	a. District Central	No		No		No		c. Neutral	a. Very high	d. Well	Neutral	Likely	Likely	Likely	Neutral	Neutral	Likely	Likely	Neutral	Neutral	Yes	Yes	Yes	Yes	Yes	Yes	Yes	Yes	Yes	Yes	Yes	Yes	Yes	Yes	Yes	Yes	Yes	d. Television, e. Internet/Websites, f. Social media platforms (e.g. Facebook, Instagram, Twitter, WhatsApp), g. Doctor, h. Family or friends	a. Symptoms / How to know if I am infected with COVID-19, b. Current situation: number of infected cases, d. What to do if infected with COVID-19, e. Preventive Measures, f. The intervention measures against COVID-19 enacted by the Provincial or Federal Government	Very Unreliable
2020-05-05 17:35:18	Yes	Yes	Yes	No	Male	a. 18-24 years	g. Bachelor’s	h. Prefer not to disclose	d. Peshawar		No		No		No		f. I do not know	e. Not high at all	d. Well	Likely	Likely	Likely	Likely	Likely	Likely	Likely	Likely	Likely	Likely	No	No	No	No	No	No	No	No	No	No	No	No	No	No	No	No	Yes	a. Newspaper, d. Television, e. Internet/Websites, f. Social media platforms (e.g. Facebook, Instagram, Twitter, WhatsApp)	b. Current situation: number of infected cases, c. Current situation: distribution of cases, f. The intervention measures against COVID-19 enacted by the Provincial or Federal Government	Reliable
2020-05-05 17:36:52	Yes	Yes	Yes	No	Male	a. 18-24 years	g. Bachelor’s	b. PKR 20,001 – PKR 40,000	Faisalabad		No		No		No		b. Severe	c. Neutral	e. Very well	Likely	Neutral	Likely	Likely	Very Likely	Very Likely	Unlikely	Unlikely	Unlikely	Likely	Yes	Yes	No	Yes	Yes	Yes	No	Yes	No	No	Yes	No	Yes	Yes	Yes	Yes	Yes	d. Television, e. Internet/Websites, h. Family or friends	a. Symptoms / How to know if I am infected with COVID-19, b. Current situation: number of infected cases, c. Current situation: distribution of cases, d. What to do if infected with COVID-19, e. Preventive Measures	Reliable
2020-05-05 17:38:50	Yes	Yes	Yes	No	Male	d. 45-54 years	h. Master’s	g. ≥ PKR 120,001	b. Karachi	b. District East	No		No		No		f. I do not know	b. High	e. Very well	Neutral	Likely	Very Likely	Likely	Very Likely	Very Likely	Likely	Neutral	Very Unlikely	Very Unlikely	Yes	Yes	Yes	Yes	Yes	Yes	Yes	Yes	Yes	Yes	Yes	Yes	Yes	Yes	Yes	Yes	Yes	e. Internet/Websites	a. Symptoms / How to know if I am infected with COVID-19, d. What to do if infected with COVID-19, e. Preventive Measures, f. The intervention measures against COVID-19 enacted by the Provincial or Federal Government, A printed SOP/guideline for the person/ his family who is COVID-19 suspect.	Unreliable
2020-05-05 17:44:04	Yes	Yes	Yes	No	Female	d. 45-54 years	i. PhD	g. ≥ PKR 120,001	b. Karachi	e. District South	No		No		Yes	d. Headache	b. Severe	c. Neutral	d. Well	Neutral	Likely	Likely	Very Likely	Very Likely	Likely	Neutral	Neutral	Neutral	Neutral	Yes	Yes	Yes	Yes	Yes	Yes	Yes	Yes	No	Yes	Yes	No	Yes	Yes	Yes	Yes	Yes	a. Newspaper, d. Television, e. Internet/Websites, f. Social media platforms (e.g. Facebook, Instagram, Twitter, WhatsApp)	b. Current situation: number of infected cases, d. What to do if infected with COVID-19, e. Preventive Measures, f. The intervention measures against COVID-19 enacted by the Provincial or Federal Government	Reliable
2020-05-05 18:02:07	Yes	Yes	Yes	No	Female	a. 18-24 years	f. Post-intermediate: Diploma/Certificate	h. Prefer not to disclose	b. Karachi	b. District East	No		No		No		c. Neutral	c. Neutral	d. Well	Very Likely	Very Likely	Very Likely	Very Likely	Very Likely	Very Likely	Likely	Very Likely	Unlikely	Neutral	Yes	Yes	Yes	Yes	Yes	Yes	Yes	Yes	Yes	Yes	Yes	Yes	Yes	Yes	Yes	Yes	Yes	a. Newspaper, e. Internet/Websites, f. Social media platforms (e.g. Facebook, Instagram, Twitter, WhatsApp)	a. Symptoms / How to know if I am infected with COVID-19, b. Current situation: number of infected cases, c. Current situation: distribution of cases, d. What to do if infected with COVID-19, f. The intervention measures against COVID-19 enacted by the Provincial or Federal Government	Reliable
2020-05-05 18:02:28	Yes	Yes	Yes	No	Female	a. 18-24 years	f. Post-intermediate: Diploma/Certificate	h. Prefer not to disclose	b. Karachi	b. District East	No		No		No		c. Neutral	c. Neutral	d. Well	Very Likely	Very Likely	Very Likely	Very Likely	Very Likely	Very Likely	Likely	Very Likely	Unlikely	Neutral	Yes	Yes	Yes	Yes	Yes	Yes	Yes	Yes	Yes	Yes	Yes	Yes	Yes	Yes	Yes	Yes	Yes	a. Newspaper, e. Internet/Websites, f. Social media platforms (e.g. Facebook, Instagram, Twitter, WhatsApp)	a. Symptoms / How to know if I am infected with COVID-19, b. Current situation: number of infected cases, c. Current situation: distribution of cases, d. What to do if infected with COVID-19, f. The intervention measures against COVID-19 enacted by the Provincial or Federal Government	Reliable
2020-05-05 18:15:00	Yes	Yes	Yes	No	Male	c. 35-44 years	h. Master’s	b. PKR 20,001 – PKR 40,000	Gilgit		No		No		No		f. I do not know	f. I do not know	c. Normal	Likely	Very Likely	Likely	Likely	Likely	Likely	Likely	Very Likely	Likely	Very Likely	Yes	Yes	Yes	Yes	Yes	Yes	No	Yes	Yes	Yes	Yes	Yes	Yes	Yes	Yes	Yes	Yes	a. Newspaper, d. Television, f. Social media platforms (e.g. Facebook, Instagram, Twitter, WhatsApp), h. Family or friends	a. Symptoms / How to know if I am infected with COVID-19, b. Current situation: number of infected cases, c. Current situation: distribution of cases, d. What to do if infected with COVID-19, e. Preventive Measures, f. The intervention measures against COVID-19 enacted by the Provincial or Federal Government	Reliable
2020-05-05 18:19:30	Yes	Yes	Yes	No	Male	c. 35-44 years	g. Bachelor’s	c. PKR 40,001 – PKR 60,000	b. Karachi	f. District West	No		No		Yes	f. Persistent fever (body temperature ≥ 38°C for at least one day), i. Sore throat	f. I do not know	a. Very high	e. Very well	Very Likely	Very Likely	Very Likely	Likely	Very Likely	Very Likely	Likely	Very Likely	Likely	Likely	Yes	Yes	Yes	Yes	Yes	Yes	No	Yes	Yes	Yes	Yes	No	Not Applicable	Yes	Yes	Yes	Yes	a. Newspaper, d. Television, e. Internet/Websites, f. Social media platforms (e.g. Facebook, Instagram, Twitter, WhatsApp), g. Doctor	a. Symptoms / How to know if I am infected with COVID-19, b. Current situation: number of infected cases, c. Current situation: distribution of cases, d. What to do if infected with COVID-19, e. Preventive Measures, f. The intervention measures against COVID-19 enacted by the Provincial or Federal Government	Very Reliable
2020-05-05 18:27:48	Yes	Yes	Yes	No	Male	a. 18-24 years	e. Intermediate/A-Levels/International Baccalaureate	g. ≥ PKR 120,001	Dadu		Yes	a. Sindh	No		Yes	i. Sore throat	f. I do not know	b. High	d. Well	Likely	Likely	Likely	Likely	Very Likely	Very Likely	Neutral	Neutral	Unlikely	Very Unlikely	Yes	Yes	No	Yes	Yes	Yes	No	Yes	No	Yes	Yes	Yes	Yes	Yes	Yes	No	No
2020-05-05 18:32:24	Yes	Yes	Yes	No	Male	b. 25-34 years	h. Master’s	h. Prefer not to disclose	b. Karachi	a. District Central	No		No		No		f. I do not know	b. High	d. Well	Likely	Very Likely	Likely	Very Likely	Very Likely	Neutral	Very Likely	Likely	Very Unlikely	Likely	No	Yes	Yes	No	Yes	Yes	Yes	Yes	Yes	Yes	Yes	Yes	Yes	Yes	Yes	Yes	Yes	d. Television, e. Internet/Websites, f. Social media platforms (e.g. Facebook, Instagram, Twitter, WhatsApp), h. Family or friends	a. Symptoms / How to know if I am infected with COVID-19, b. Current situation: number of infected cases, c. Current situation: distribution of cases, d. What to do if infected with COVID-19, e. Preventive Measures, f. The intervention measures against COVID-19 enacted by the Provincial or Federal Government	Unreliable
2020-05-05 18:33:17	Yes	Yes	Yes	No	Male	a. 18-24 years	e. Intermediate/A-Levels/International Baccalaureate	c. PKR 40,001 – PKR 60,000	Dadu		No		No		No		c. Neutral	a. Very high	e. Very well	Very Unlikely	Likely	Very Likely	Very Likely	Likely	Neutral	Likely	Very Likely	Likely	Very Likely	No	Yes	Yes	Yes	Yes	Yes	Yes	Yes	No	Yes	Yes	Yes	Yes	Yes	Yes	Yes	Yes	a. Newspaper, e. Internet/Websites, f. Social media platforms (e.g. Facebook, Instagram, Twitter, WhatsApp), h. Family or friends	a. Symptoms / How to know if I am infected with COVID-19, c. Current situation: distribution of cases, e. Preventive Measures	Reliable
2020-05-05 18:38:55	Yes	Yes	Yes	No	Male	b. 25-34 years	h. Master’s	a. PKR 20,000 or below	Swat		No		No		Yes	a. Cough, d. Headache, e. Muscle pain/Body ache, f. Persistent fever (body temperature ≥ 38°C for at least one day)	c. Neutral	a. Very high	d. Well	Very Likely	Very Likely	Very Likely	Very Likely	Very Likely	Very Likely	Likely	Very Unlikely	Very Unlikely	Neutral	Yes	Yes	Yes	Yes	Yes	Yes	Yes	Yes	Not Applicable	Yes	Yes	Yes	Yes	Yes	Yes	Yes	Yes	e. Internet/Websites, f. Social media platforms (e.g. Facebook, Instagram, Twitter, WhatsApp), g. Doctor	e. Preventive Measures, f. The intervention measures against COVID-19 enacted by the Provincial or Federal Government	Neutral
2020-05-05 18:53:31	Yes	Yes	Yes	No	Male	a. 18-24 years	g. Bachelor’s	d. PKR 60,001 – PKR 80,000	d. Peshawar		No		No		Yes	a. Cough, d. Headache, e. Muscle pain/Body ache, f. Persistent fever (body temperature ≥ 38°C for at least one day), h. Shivering	b. Severe	c. Neutral	d. Well	Likely	Likely	Very Likely	Very Likely	Very Likely	Very Likely	Likely	Neutral	Likely	Neutral	Yes	Yes	No	No	No	Yes	No	Yes	Yes	Yes	Yes	Yes	Yes	Yes	Yes	Yes	Yes	e. Internet/Websites, f. Social media platforms (e.g. Facebook, Instagram, Twitter, WhatsApp), h. Family or friends	a. Symptoms / How to know if I am infected with COVID-19, b. Current situation: number of infected cases, c. Current situation: distribution of cases, d. What to do if infected with COVID-19, e. Preventive Measures, f. The intervention measures against COVID-19 enacted by the Provincial or Federal Government	Reliable
2020-05-05 18:57:41	Yes	Yes	Yes	No	Male	a. 18-24 years	e. Intermediate/A-Levels/International Baccalaureate	a. PKR 20,000 or below	Naushahro Feroze		No		No		No		c. Neutral	b. High	d. Well	Likely	Likely	Likely	Likely	Very Likely	Very Likely	Likely	Likely	Likely	Likely	Yes	Yes	Yes	Yes	Yes	Yes	Yes	Yes	Yes	Yes	Yes	Yes	Yes	Yes	Yes	Yes	Yes	a. Newspaper, d. Television, e. Internet/Websites, f. Social media platforms (e.g. Facebook, Instagram, Twitter, WhatsApp), h. Family or friends	b. Current situation: number of infected cases, c. Current situation: distribution of cases, f. The intervention measures against COVID-19 enacted by the Provincial or Federal Government	Very Reliable
2020-05-05 19:06:00	Yes	Yes	Yes	No	Male	a. 18-24 years	e. Intermediate/A-Levels/International Baccalaureate	h. Prefer not to disclose	b. Karachi	b. District East	No		No		No		b. Severe	c. Neutral	c. Normal	Very Unlikely	Very Likely	Very Unlikely	Very Likely	Neutral	Likely	Neutral	Likely	Likely	Neutral	Yes	Yes	Yes	Yes	Yes	Yes	Yes	Yes	Yes	Yes	Yes	Yes	Yes	Yes	Yes	Yes	Yes	a. Newspaper, e. Internet/Websites, h. Family or friends	a. Symptoms / How to know if I am infected with COVID-19, b. Current situation: number of infected cases, e. Preventive Measures	Neutral
2020-05-05 19:49:11	Yes	Yes	Yes	No	Male	b. 25-34 years	h. Master’s	f. PKR 100,001 – PKR 120,000	c. Lahore		No		No		No		d. Not severe	a. Very high	e. Very well	Very Likely	Very Likely	Neutral	Very Likely	Likely	Very Likely	Very Likely	Likely	Unlikely	Very Unlikely	No	Yes	No	Yes	No	No	Yes	Yes	No	Yes	Yes	Yes	Yes	Yes	Yes	Yes	Yes	a. Newspaper, d. Television, e. Internet/Websites, f. Social media platforms (e.g. Facebook, Instagram, Twitter, WhatsApp)	b. Current situation: number of infected cases, c. Current situation: distribution of cases, f. The intervention measures against COVID-19 enacted by the Provincial or Federal Government	Neutral
2020-05-05 19:54:44	Yes	Yes	Yes	No	Male	e. 55-64 years	g. Bachelor’s	g. ≥ PKR 120,001	b. Karachi	e. District South	No		No		No		d. Not severe	a. Very high	c. Normal	Likely	Likely	Likely	Likely	Very Likely	Very Likely	Very Likely	Neutral	Neutral	Neutral	Yes	Yes	Yes	Yes	Yes	Yes	Yes	Yes	Yes	Yes	Yes	Yes	Yes	Yes	Yes	Yes	Yes	a. Newspaper, d. Television, e. Internet/Websites, h. Family or friends	a. Symptoms / How to know if I am infected with COVID-19, b. Current situation: number of infected cases, c. Current situation: distribution of cases, d. What to do if infected with COVID-19, e. Preventive Measures, f. The intervention measures against COVID-19 enacted by the Provincial or Federal Government	Reliable
2020-05-05 19:57:50	Yes	Yes	Yes	No	Male	e. 55-64 years	g. Bachelor’s	e. PKR 80,001 – PKR 100,000	b. Karachi	b. District East	No		No		No		f. I do not know	a. Very high	e. Very well	Very Likely	Very Likely	Very Likely	Unlikely	Very Likely	Very Likely	Very Likely	Neutral	Very Unlikely	Very Unlikely	Yes	Yes	Yes	Yes	Yes	Yes	Yes	Yes	Yes	Yes	Yes	Yes	Yes	Yes	Yes	Yes	Yes	d. Television, f. Social media platforms (e.g. Facebook, Instagram, Twitter, WhatsApp), h. Family or friends	d. What to do if infected with COVID-19, e. Preventive Measures	Unreliable
2020-05-05 20:15:22	Yes	Yes	Yes	No	Female	a. 18-24 years	e. Intermediate/A-Levels/International Baccalaureate	e. PKR 80,001 – PKR 100,000	b. Karachi	a. District Central	No		No		No		b. Severe	a. Very high	e. Very well	Very Likely	Very Likely	Very Likely	Very Likely	Very Likely	Very Likely	Very Likely	Very Likely	Neutral	Neutral	Yes	Yes	Yes	Yes	Yes	Yes	Yes	Yes	Yes	Yes	Yes	Yes	Yes	Yes	Yes	Yes	Yes	e. Internet/Websites, f. Social media platforms (e.g. Facebook, Instagram, Twitter, WhatsApp)	a. Symptoms / How to know if I am infected with COVID-19, b. Current situation: number of infected cases, c. Current situation: distribution of cases, d. What to do if infected with COVID-19, e. Preventive Measures, f. The intervention measures against COVID-19 enacted by the Provincial or Federal Government	Reliable
2020-05-05 20:26:46	Yes	Yes	Yes	No	Male	c. 35-44 years	h. Master’s	d. PKR 60,001 – PKR 80,000	Kohat		No		No		No		f. I do not know	f. I do not know	c. Normal	Very Likely	Very Likely	Very Likely	Very Likely	Very Likely	Very Likely	Very Likely	Very Likely	Very Likely	Very Likely	Yes	Yes	Yes	Yes	Yes	Yes	Yes	Yes	Yes	Yes	Yes	Yes	Yes	Yes	Yes	Yes	Yes	e. Internet/Websites	a. Symptoms / How to know if I am infected with COVID-19, b. Current situation: number of infected cases, c. Current situation: distribution of cases, d. What to do if infected with COVID-19, e. Preventive Measures, f. The intervention measures against COVID-19 enacted by the Provincial or Federal Government	Very Reliable
2020-05-05 20:28:14	Yes	Yes	Yes	No	Male	a. 18-24 years	e. Intermediate/A-Levels/International Baccalaureate	e. PKR 80,001 – PKR 100,000	Shangla		No		No		Yes	d. Headache, i. Sore throat	b. Severe	b. High	d. Well	Likely	Very Likely	Very Likely	Very Likely	Very Likely	Very Likely	Very Unlikely	Likely	Very Unlikely	Very Unlikely	Yes	Yes	No	Yes	Yes	Yes	Yes	Yes	Yes	Yes	Yes	Yes	Yes	Yes	Yes	Yes	Yes	d. Television, e. Internet/Websites, f. Social media platforms (e.g. Facebook, Instagram, Twitter, WhatsApp), h. Family or friends	a. Symptoms / How to know if I am infected with COVID-19, b. Current situation: number of infected cases, d. What to do if infected with COVID-19, e. Preventive Measures, f. The intervention measures against COVID-19 enacted by the Provincial or Federal Government	Reliable
2020-05-05 20:35:05	Yes	Yes	Yes	No	Male	b. 25-34 years	h. Master’s	g. ≥ PKR 120,001	b. Karachi	a. District Central	No		No		No		f. I do not know	a. Very high	d. Well	Likely	Likely	Very Likely	Unlikely	Very Likely	Unlikely	Neutral	Unlikely	Very Unlikely	Unlikely	Yes	Yes	Yes	Yes	Yes	No	Yes	Yes	No	No	Yes	Yes	Yes	Yes	Yes	Yes	Yes	f. Social media platforms (e.g. Facebook, Instagram, Twitter, WhatsApp)	a. Symptoms / How to know if I am infected with COVID-19, d. What to do if infected with COVID-19	Reliable
2020-05-05 20:44:58	Yes	Yes	Yes	No	Male	b. 25-34 years	h. Master’s	g. ≥ PKR 120,001	b. Karachi	a. District Central	No		No		No		e. Not severe at all	c. Neutral	d. Well	Very Likely	Very Likely	Very Likely	Very Likely	Very Likely	Very Likely	Very Likely	Likely	Unlikely	Very Unlikely	Yes	Yes	No	Yes	Yes	Yes	No	Yes	Yes	Yes	Yes	No	Yes	Yes	Yes	Yes	Yes	a. Newspaper, e. Internet/Websites, Community	a. Symptoms / How to know if I am infected with COVID-19, d. What to do if infected with COVID-19, e. Preventive Measures, f. The intervention measures against COVID-19 enacted by the Provincial or Federal Government	Very Reliable
2020-05-05 20:54:25	Yes	Yes	Yes	No	Male	c. 35-44 years	h. Master’s	g. ≥ PKR 120,001	b. Karachi	b. District East	No		No		No		a. Very severe	a. Very high	d. Well	Likely	Likely	Very Likely	Very Likely	Very Likely	Very Likely	Very Likely	Very Likely	Likely	Unlikely	Yes	Yes	Yes	Yes	Yes	Yes	Yes	Yes	Yes	Yes	Yes	Yes	Yes	Yes	Yes	Yes	Yes	a. Newspaper, d. Television, e. Internet/Websites, f. Social media platforms (e.g. Facebook, Instagram, Twitter, WhatsApp), g. Doctor	b. Current situation: number of infected cases, f. The intervention measures against COVID-19 enacted by the Provincial or Federal Government	Very Reliable
2020-05-05 21:13:04	Yes	Yes	Yes	No	Male	a. 18-24 years	e. Intermediate/A-Levels/International Baccalaureate	b. PKR 20,001 – PKR 40,000	c. Lahore		No		No		No		c. Neutral	e. Not high at all	c. Normal	Likely	Very Likely	Very Likely	Very Likely	Very Likely	Very Likely	Very Likely	Very Unlikely	Very Unlikely	Very Unlikely	Yes	Yes	Yes	Yes	Yes	Yes	Yes	Yes	No	No	Yes	Yes	Yes	Yes	Yes	Yes	Yes	a. Newspaper, d. Television, e. Internet/Websites, f. Social media platforms (e.g. Facebook, Instagram, Twitter, WhatsApp), h. Family or friends	b. Current situation: number of infected cases, f. The intervention measures against COVID-19 enacted by the Provincial or Federal Government	Very Reliable
2020-05-05 21:18:21	Yes	Yes	Yes	No	Male	a. 18-24 years	g. Bachelor’s	b. PKR 20,001 – PKR 40,000	Jhang		No		No		No		c. Neutral	b. High	e. Very well	Likely	Very Likely	Likely	Very Likely	Neutral	Likely	Very Likely	Neutral	Neutral	Unlikely	Yes	Yes	No	Yes	No	Yes	Yes	No	No	No	Yes	Yes	Yes	Yes	Yes	No	Yes	d. Television, e. Internet/Websites, f. Social media platforms (e.g. Facebook, Instagram, Twitter, WhatsApp)	b. Current situation: number of infected cases, d. What to do if infected with COVID-19	Neutral
2020-05-05 21:28:22	Yes	Yes	Yes	No	Male	a. 18-24 years	e. Intermediate/A-Levels/International Baccalaureate	h. Prefer not to disclose	b. Karachi	a. District Central	No		No		No		b. Severe	c. Neutral	c. Normal	Likely	Likely	Very Likely	Very Likely	Likely	Very Likely	Likely	Neutral	Neutral	Neutral	Yes	Yes	No	Yes	Yes	Yes	Yes	Yes	Yes	Yes	Yes	Yes	Yes	Yes	Yes	Yes	Yes	e. Internet/Websites, f. Social media platforms (e.g. Facebook, Instagram, Twitter, WhatsApp)	a. Symptoms / How to know if I am infected with COVID-19, b. Current situation: number of infected cases, c. Current situation: distribution of cases, d. What to do if infected with COVID-19, e. Preventive Measures, f. The intervention measures against COVID-19 enacted by the Provincial or Federal Government	Neutral
2020-05-05 21:34:29	Yes	Yes	Yes	No	Male	a. 18-24 years	g. Bachelor’s	b. PKR 20,001 – PKR 40,000	b. Karachi	f. District West	No		No		No		f. I do not know	a. Very high	d. Well	Likely	Likely	Very Likely	Very Likely	Very Likely	Very Likely	Very Likely	Very Likely	Neutral	Neutral	Yes	Yes	Yes	Yes	Yes	No	No	Yes	No	No	Yes	No	No	Yes	Yes	Yes	Yes	data portal of Pakistan for covid 19	a. Symptoms / How to know if I am infected with COVID-19, d. What to do if infected with COVID-19, e. Preventive Measures	Reliable
2020-05-05 21:49:24	Yes	Yes	Yes	No	Female	b. 25-34 years	h. Master’s	a. PKR 20,000 or below	khairpur		No		No		No		f. I do not know	b. High	e. Very well	Unlikely	Unlikely	Very Likely	Very Likely	Very Likely	Very Likely	Unlikely	Unlikely	Unlikely	Very Unlikely	Yes	Yes	No	Yes	Yes	Yes	Yes	Yes	Yes	No	Yes	Yes	Yes	Yes	Yes	Yes	Yes	d. Television, f. Social media platforms (e.g. Facebook, Instagram, Twitter, WhatsApp)	d. What to do if infected with COVID-19	Neutral
2020-05-05 22:05:29	Yes	Yes	Yes	No	Male	c. 35-44 years	h. Master’s	b. PKR 20,001 – PKR 40,000	c. Lahore		No		No		No		f. I do not know	d. Not high	d. Well	Very Likely	Very Likely	Very Likely	Very Likely	Very Likely	Very Likely	Very Likely	Very Likely	Neutral	Neutral	No	Yes	No	Yes	No	Not Applicable	Yes	No	No	Yes	Yes	Yes	Yes	Yes	Not Applicable	Yes	Yes	e. Internet/Websites, f. Social media platforms (e.g. Facebook, Instagram, Twitter, WhatsApp)	b. Current situation: number of infected cases, c. Current situation: distribution of cases, d. What to do if infected with COVID-19, f. The intervention measures against COVID-19 enacted by the Provincial or Federal Government	Neutral
2020-05-05 22:22:43	Yes	Yes	Yes	No	Male	c. 35-44 years	h. Master’s	g. ≥ PKR 120,001	b. Karachi	b. District East	No		No		No		d. Not severe	b. High	d. Well	Very Likely	Very Likely	Very Likely	Very Likely	Very Likely	Very Likely	Likely	Neutral	Neutral	Neutral	Yes	Yes	Yes	Yes	Yes	Yes	Yes	Yes	No	No	Yes	No	Yes	Yes	Yes	Yes	Yes	e. Internet/Websites, f. Social media platforms (e.g. Facebook, Instagram, Twitter, WhatsApp)	b. Current situation: number of infected cases, c. Current situation: distribution of cases	Reliable
2020-05-05 23:49:11	Yes	Yes	Yes	No	Male	c. 35-44 years	h. Master’s	h. Prefer not to disclose	d. Peshawar		No		No		No		b. Severe	c. Neutral	e. Very well	Likely	Very Likely	Likely	Likely	Very Likely	Likely	Likely	Likely	Likely	Very Unlikely	Yes	Yes	Yes	Yes	Yes	Yes	Yes	Yes	Yes	Yes	Yes	Yes	Yes	Yes	Yes	Yes	Yes	d. Television, e. Internet/Websites, f. Social media platforms (e.g. Facebook, Instagram, Twitter, WhatsApp), g. Doctor	a. Symptoms / How to know if I am infected with COVID-19, b. Current situation: number of infected cases, c. Current situation: distribution of cases, d. What to do if infected with COVID-19, e. Preventive Measures, f. The intervention measures against COVID-19 enacted by the Provincial or Federal Government	Reliable
2020-05-05 23:59:38	Yes	Yes	Yes	No	Male	a. 18-24 years	g. Bachelor’s	a. PKR 20,000 or below	Swat		No		No		No		c. Neutral	a. Very high	c. Normal	Neutral	Neutral	Neutral	Neutral	Neutral	Neutral	Neutral	Neutral	Neutral	Neutral	No	Yes	Yes	Yes	No	No	No	Yes	No	No	Yes	Yes	Yes	Yes	Yes	No	Yes	d. Television, e. Internet/Websites, f. Social media platforms (e.g. Facebook, Instagram, Twitter, WhatsApp)	a. Symptoms / How to know if I am infected with COVID-19, b. Current situation: number of infected cases, c. Current situation: distribution of cases, d. What to do if infected with COVID-19, e. Preventive Measures, f. The intervention measures against COVID-19 enacted by the Provincial or Federal Government	Neutral
2020-05-06 00:14:20	Yes	Yes	Yes	No	Female	e. 55-64 years	h. Master’s	e. PKR 80,001 – PKR 100,000	b. Karachi	d. District Malir	No		No		Yes	a. Cough, b. Difficulty in breathing	d. Not severe	a. Very high	c. Normal	Very Likely	Unlikely	Very Likely	Neutral	Very Likely	Very Likely	Very Unlikely	Very Unlikely	Very Unlikely	Very Unlikely	Yes	Yes	Yes	Yes	Yes	Yes	No	Yes	Yes	Yes	Yes	No	Yes	Yes	Yes	Yes	Yes	d. Television, f. Social media platforms (e.g. Facebook, Instagram, Twitter, WhatsApp)	a. Symptoms / How to know if I am infected with COVID-19, d. What to do if infected with COVID-19, e. Preventive Measures	Neutral
2020-05-06 00:14:27	Yes	Yes	Yes	No	Male	a. 18-24 years	f. Post-intermediate: Diploma/Certificate	f. PKR 100,001 – PKR 120,000	rawalpindi		No		No		No		f. I do not know	c. Neutral	d. Well	Very Likely	Very Likely	Very Likely	Very Likely	Neutral	Very Likely	Neutral	Neutral	Neutral	Neutral	Yes	Yes	Yes	Yes	Yes	Yes	Yes	Yes	Yes	Yes	Yes	Yes	Yes	Yes	Yes	Yes	No
2020-05-06 00:16:07	Yes	Yes	Yes	No	Male	d. 45-54 years	h. Master’s	g. ≥ PKR 120,001	b. Karachi	e. District South	No		No		No		a. Very severe	b. High	d. Well	Likely	Very Likely	Very Likely	Likely	Very Likely	Very Likely	Likely	Neutral	Neutral	Neutral	Yes	Yes	Yes	Yes	Yes	Yes	Yes	Yes	Not Applicable	Not Applicable	Not Applicable	No	Not Applicable	Yes	Yes	Yes	Yes	a. Newspaper, d. Television, e. Internet/Websites, f. Social media platforms (e.g. Facebook, Instagram, Twitter, WhatsApp), h. Family or friends	a. Symptoms / How to know if I am infected with COVID-19, b. Current situation: number of infected cases, c. Current situation: distribution of cases, d. What to do if infected with COVID-19	Very Reliable
2020-05-06 00:36:28	Yes	Yes	Yes	No	Female	c. 35-44 years	g. Bachelor’s	f. PKR 100,001 – PKR 120,000	b. Karachi	b. District East	No		No		No		b. Severe	b. High	e. Very well	Very Likely	Very Likely	Very Likely	Very Likely	Very Likely	Very Likely	Very Likely	Likely	Neutral	Neutral	Yes	Yes	Yes	Yes	Yes	Yes	Yes	Yes	Yes	Yes	Yes	Yes	Yes	Yes	Yes	Yes	Yes	d. Television, e. Internet/Websites, f. Social media platforms (e.g. Facebook, Instagram, Twitter, WhatsApp), h. Family or friends	a. Symptoms / How to know if I am infected with COVID-19, d. What to do if infected with COVID-19, e. Preventive Measures, f. The intervention measures against COVID-19 enacted by the Provincial or Federal Government	Unreliable
2020-05-06 00:50:44	Yes	Yes	Yes	No	Male	a. 18-24 years	g. Bachelor’s	d. PKR 60,001 – PKR 80,000	d. Peshawar		No		No		No		a. Very severe	d. Not high	d. Well	Very Likely	Likely	Likely	Likely	Likely	Likely	Likely	Very Likely	Very Likely	Very Likely	Yes	Yes	Yes	Yes	Yes	Yes	Yes	Yes	Yes	Yes	Yes	Yes	Yes	Yes	Yes	Yes	Yes	a. Newspaper, d. Television, e. Internet/Websites, f. Social media platforms (e.g. Facebook, Instagram, Twitter, WhatsApp)	c. Current situation: distribution of cases	Reliable
2020-05-06 00:57:39	Yes	Yes	Yes	No	Male	d. 45-54 years	h. Master’s	c. PKR 40,001 – PKR 60,000	b. Karachi	b. District East	No		No		No		b. Severe	f. I do not know	e. Very well	Likely	Very Likely	Very Likely	Likely	Very Likely	Very Likely	Very Likely	Likely	Neutral	Neutral	Yes	Yes	Yes	Yes	Yes	Yes	Yes	Yes	No	Yes	Yes	No	Yes	Yes	Yes	Yes	Yes	e. Internet/Websites, f. Social media platforms (e.g. Facebook, Instagram, Twitter, WhatsApp), g. Doctor	a. Symptoms / How to know if I am infected with COVID-19, b. Current situation: number of infected cases, e. Preventive Measures	Reliable
2020-05-06 01:02:20	Yes	Yes	Yes	No	Male	b. 25-34 years	h. Master’s	c. PKR 40,001 – PKR 60,000	Mirpur Azad Kashmir		No		No		No		b. Severe	b. High	c. Normal	Very Unlikely	Likely	Likely	Very Likely	Very Likely	Very Likely	Unlikely	Unlikely	Unlikely	Unlikely	Yes	Yes	Yes	Yes	Yes	Yes	Yes	Yes	No	Yes	Yes	No	Yes	Yes	Yes	Yes	Yes	d. Television, f. Social media platforms (e.g. Facebook, Instagram, Twitter, WhatsApp)	a. Symptoms / How to know if I am infected with COVID-19, b. Current situation: number of infected cases, c. Current situation: distribution of cases	Neutral
2020-05-06 01:02:58	Yes	Yes	Yes	No	Female	b. 25-34 years	d. Matric/O-Levels	e. PKR 80,001 – PKR 100,000	b. Karachi	b. District East	No		No		Yes	a. Cough, i. Sore throat	b. Severe	c. Neutral	c. Normal	Very Likely	Very Likely	Very Likely	Very Likely	Very Likely	Very Likely	Neutral	Neutral	Very Likely	Very Likely	Yes	Yes	Yes	Yes	Yes	Yes	No	No	No	No	No	No	Not Applicable	No	No	No	Yes	d. Television, f. Social media platforms (e.g. Facebook, Instagram, Twitter, WhatsApp)	a. Symptoms / How to know if I am infected with COVID-19, b. Current situation: number of infected cases	Reliable
2020-05-06 01:17:56	Yes	Yes	Yes	No	Male	c. 35-44 years	h. Master’s	e. PKR 80,001 – PKR 100,000	RAWALPINDI		No		No		Yes	a. Cough	e. Not severe at all	b. High	e. Very well	Likely	Likely	Neutral	Unlikely	Likely	Likely	Unlikely	Unlikely	Unlikely	Very Unlikely	Yes	Yes	Yes	Yes	Yes	No	Yes	Yes	No	Yes	Yes	No	Yes	Yes	No	No	Yes	d. Television, e. Internet/Websites, f. Social media platforms (e.g. Facebook, Instagram, Twitter, WhatsApp)	a. Symptoms / How to know if I am infected with COVID-19, c. Current situation: distribution of cases	Reliable
2020-05-06 01:40:23	Yes	Yes	Yes	No	Male	b. 25-34 years	h. Master’s	g. ≥ PKR 120,001	b. Karachi	a. District Central	No		No		No		b. Severe	c. Neutral	c. Normal	Likely	Very Likely	Very Likely	Very Likely	Very Likely	Very Likely	Likely	Neutral	Neutral	Likely	Yes	Yes	Yes	Yes	Yes	Yes	No	Yes	No	Yes	Yes	No	Yes	Yes	Yes	Yes	Yes	d. Television, f. Social media platforms (e.g. Facebook, Instagram, Twitter, WhatsApp)	a. Symptoms / How to know if I am infected with COVID-19, c. Current situation: distribution of cases, d. What to do if infected with COVID-19, e. Preventive Measures, f. The intervention measures against COVID-19 enacted by the Provincial or Federal Government	Reliable
2020-05-06 01:43:44	Yes	Yes	Yes	No	Female	a. 18-24 years	g. Bachelor’s	d. PKR 60,001 – PKR 80,000	b. Karachi	b. District East	No		No		No		a. Very severe	b. High	e. Very well	Very Unlikely	Very Unlikely	Very Unlikely	Very Unlikely	Very Unlikely	Very Unlikely	Very Unlikely	Very Unlikely	Very Unlikely	Very Unlikely	Yes	Yes	Yes	Yes	Yes	Yes	Yes	Yes	Yes	Yes	Yes	Yes	Yes	Yes	Yes	Yes	Yes	d. Television, e. Internet/Websites, f. Social media platforms (e.g. Facebook, Instagram, Twitter, WhatsApp), h. Family or friends	b. Current situation: number of infected cases, c. Current situation: distribution of cases	Unreliable
2020-05-06 01:46:06	Yes	Yes	Yes	No	Female	b. 25-34 years	g. Bachelor’s	b. PKR 20,001 – PKR 40,000	b. Karachi	b. District East	No		No		No		c. Neutral	b. High	c. Normal	Very Unlikely	Unlikely	Likely	Likely	Likely	Likely	Likely	Very Unlikely	Very Unlikely	Neutral	Yes	Yes	Yes	Yes	Yes	Yes	Yes	Yes	Yes	Yes	Yes	Yes	Yes	Yes	Yes	Yes	Yes	d. Television, e. Internet/Websites, f. Social media platforms (e.g. Facebook, Instagram, Twitter, WhatsApp)	a. Symptoms / How to know if I am infected with COVID-19, b. Current situation: number of infected cases, c. Current situation: distribution of cases	Neutral
2020-05-06 02:12:06	Yes	Yes	Yes	No	Male	a. 18-24 years	e. Intermediate/A-Levels/International Baccalaureate	h. Prefer not to disclose	Muridke		No		No		Yes	d. Headache	b. Severe	c. Neutral	e. Very well	Likely	Very Likely	Likely	Likely	Likely	Very Likely	Neutral	Neutral	Very Unlikely	Very Unlikely	Yes	Yes	No	Yes	Yes	Yes	No	Yes	No	No	Yes	Yes	Yes	No	Yes	No	Yes	a. Newspaper, d. Television, e. Internet/Websites	a. Symptoms / How to know if I am infected with COVID-19, b. Current situation: number of infected cases, c. Current situation: distribution of cases, d. What to do if infected with COVID-19, f. The intervention measures against COVID-19 enacted by the Provincial or Federal Government, To know that how many masks,ventilators,PCR machines, Personal Protective Equipment)money were given to the coun…	Very Reliable
2020-05-06 02:15:56	Yes	Yes	Yes	No	Male	a. 18-24 years	g. Bachelor’s	f. PKR 100,001 – PKR 120,000	Mianwali		No		No		No		b. Severe	b. High	c. Normal	Likely	Likely	Very Likely	Very Likely	Likely	Likely	Neutral	Neutral	Neutral	Likely	No	Yes	No	No	Yes	Yes	Yes	Yes	Yes	Yes	Yes	Yes	Yes	Yes	Yes	Yes	Yes	d. Television, e. Internet/Websites, f. Social media platforms (e.g. Facebook, Instagram, Twitter, WhatsApp), h. Family or friends	a. Symptoms / How to know if I am infected with COVID-19, b. Current situation: number of infected cases, c. Current situation: distribution of cases, d. What to do if infected with COVID-19, e. Preventive Measures, f. The intervention measures against COVID-19 enacted by the Provincial or Federal Government	Reliable
2020-05-06 02:27:06	Yes	Yes	Yes	No	Female	a. 18-24 years	g. Bachelor’s	g. ≥ PKR 120,001	a. Islamabad		No		No		No		a. Very severe	b. High	d. Well	Neutral	Likely	Very Likely	Very Likely	Very Likely	Very Likely	Very Likely	Neutral	Very Unlikely	Very Unlikely	Yes	Yes	Yes	Yes	Yes	Yes	Yes	Yes	Yes	Yes	Yes	Yes	Yes	Yes	Yes	Yes	Yes	d. Television, e. Internet/Websites, f. Social media platforms (e.g. Facebook, Instagram, Twitter, WhatsApp), h. Family or friends	b. Current situation: number of infected cases, c. Current situation: distribution of cases, d. What to do if infected with COVID-19, e. Preventive Measures, f. The intervention measures against COVID-19 enacted by the Provincial or Federal Government	Neutral
2020-05-06 02:29:22	Yes	Yes	Yes	No	Male	b. 25-34 years	g. Bachelor’s	g. ≥ PKR 120,001	b. Karachi	b. District East	No		No		No		d. Not severe	c. Neutral	c. Normal	Neutral	Very Likely	Very Likely	Very Likely	Very Likely	Very Likely	Very Likely	Likely	Likely	Neutral	Yes	Yes	Yes	Yes	Yes	Yes	Yes	Yes	Yes	Yes	Yes	Yes	Yes	Yes	Yes	Yes	Yes	a. Newspaper, c. Radio, d. Television, e. Internet/Websites, f. Social media platforms (e.g. Facebook, Instagram, Twitter, WhatsApp)	a. Symptoms / How to know if I am infected with COVID-19, c. Current situation: distribution of cases, d. What to do if infected with COVID-19	Unreliable
2020-05-06 02:31:55	Yes	Yes	Yes	No	Male	b. 25-34 years	g. Bachelor’s	d. PKR 60,001 – PKR 80,000	c. Lahore		No		No		No		b. Severe	b. High	e. Very well	Very Unlikely	Very Unlikely	Very Unlikely	Very Unlikely	Very Unlikely	Very Unlikely	Very Unlikely	Likely	Likely	Neutral	Yes	Yes	Yes	Yes	Yes	Yes	Yes	Yes	No	Yes	Yes	Yes	Yes	Yes	Yes	No	Yes	d. Television, e. Internet/Websites, f. Social media platforms (e.g. Facebook, Instagram, Twitter, WhatsApp), h. Family or friends	a. Symptoms / How to know if I am infected with COVID-19, b. Current situation: number of infected cases, c. Current situation: distribution of cases	Neutral
2020-05-06 02:33:01	Yes	Yes	Yes	No	Male	b. 25-34 years	g. Bachelor’s	f. PKR 100,001 – PKR 120,000	c. Lahore		No		No		No		a. Very severe	b. High	d. Well	Very Likely	Likely	Very Likely	Very Likely	Very Likely	Very Likely	Likely	Likely	Likely	Neutral	Yes	Yes	Yes	Yes	Yes	Yes	Yes	Yes	Yes	Yes	Yes	Yes	Yes	Yes	Yes	Yes	Yes	d. Television, f. Social media platforms (e.g. Facebook, Instagram, Twitter, WhatsApp)	f. The intervention measures against COVID-19 enacted by the Provincial or Federal Government	Neutral
2020-05-06 02:38:01	Yes	Yes	Yes	No	Male	a. 18-24 years	g. Bachelor’s	d. PKR 60,001 – PKR 80,000	c. Lahore		No		No		No		d. Not severe	a. Very high	d. Well	Very Likely	Likely	Very Likely	Likely	Likely	Neutral	Neutral	Neutral	Neutral	Neutral	Yes	Yes	Yes	Yes	No	Yes	Yes	Yes	Not Applicable	No	Yes	Yes	Yes	Yes	Yes	No	Yes	a. Newspaper, b. Magazine, d. Television, e. Internet/Websites, f. Social media platforms (e.g. Facebook, Instagram, Twitter, WhatsApp), g. Doctor	a. Symptoms / How to know if I am infected with COVID-19, b. Current situation: number of infected cases, c. Current situation: distribution of cases, d. What to do if infected with COVID-19, e. Preventive Measures, f. The intervention measures against COVID-19 enacted by the Provincial or Federal Government	Very Reliable
2020-05-06 03:04:46	Yes	Yes	Yes	No	Male	a. 18-24 years	e. Intermediate/A-Levels/International Baccalaureate	d. PKR 60,001 – PKR 80,000	c. Lahore		Yes	c. Punjab	No		No		b. Severe	d. Not high	e. Very well	Very Likely	Very Likely	Very Likely	Very Likely	Very Likely	Very Likely	Very Likely	Likely	Likely	Likely	Yes	Yes	Yes	Yes	Yes	Yes	Yes	Yes	Yes	Yes	Yes	Yes	Yes	Yes	Yes	Yes	Yes	d. Television, e. Internet/Websites, f. Social media platforms (e.g. Facebook, Instagram, Twitter, WhatsApp), h. Family or friends	a. Symptoms / How to know if I am infected with COVID-19, b. Current situation: number of infected cases, c. Current situation: distribution of cases, d. What to do if infected with COVID-19, e. Preventive Measures, f. The intervention measures against COVID-19 enacted by the Provincial or Federal Government	Very Reliable
2020-05-06 03:07:51	Yes	Yes	Yes	No	Female	a. 18-24 years	g. Bachelor’s	g. ≥ PKR 120,001	b. Karachi	b. District East	No		No		No		b. Severe	c. Neutral	e. Very well	Unlikely	Likely	Likely	Very Likely	Very Likely	Very Likely	Very Likely	Likely	Very Unlikely	Unlikely	Yes	Yes	Yes	Yes	Yes	Yes	Yes	Yes	Yes	Yes	Yes	Yes	Yes	Yes	Yes	Yes	Yes	d. Television, e. Internet/Websites, f. Social media platforms (e.g. Facebook, Instagram, Twitter, WhatsApp)	a. Symptoms / How to know if I am infected with COVID-19, b. Current situation: number of infected cases, c. Current situation: distribution of cases, d. What to do if infected with COVID-19, e. Preventive Measures	Reliable
2020-05-06 03:09:26	Yes	Yes	Yes	No	Male	b. 25-34 years	g. Bachelor’s	b. PKR 20,001 – PKR 40,000	b. Karachi	e. District South	No		No		Yes	a. Cough, c. Dizziness, d. Headache, e. Muscle pain/Body ache, f. Persistent fever (body temperature ≥ 38°C for at least one day), h. Shivering, i. Sore throat	f. I do not know	c. Neutral	c. Normal	Very Likely	Very Likely	Very Likely	Very Likely	Very Likely	Very Likely	Very Likely	Neutral	Neutral	Neutral	Yes	Yes	Yes	Yes	Not Applicable	Not Applicable	Not Applicable	Not Applicable	Not Applicable	Not Applicable	Yes	Yes	Yes	Yes	Yes	Yes	Yes	f. Social media platforms (e.g. Facebook, Instagram, Twitter, WhatsApp)	a. Symptoms / How to know if I am infected with COVID-19, b. Current situation: number of infected cases, d. What to do if infected with COVID-19, e. Preventive Measures	Reliable
2020-05-06 03:11:03	Yes	Yes	Yes	No	Male	b. 25-34 years	h. Master’s	b. PKR 20,001 – PKR 40,000	Hyderabad		No		No		Yes	f. Persistent fever (body temperature ≥ 38°C for at least one day)	f. I do not know	c. Neutral	c. Normal	Very Likely	Very Likely	Very Likely	Very Likely	Likely	Very Likely	Likely	Neutral	Unlikely	Neutral	Yes	Yes	Yes	Yes	Yes	Yes	Yes	Yes	No	Yes	Yes	No	Not Applicable	Yes	Yes	Yes	Yes	d. Television, f. Social media platforms (e.g. Facebook, Instagram, Twitter, WhatsApp)	a. Symptoms / How to know if I am infected with COVID-19, b. Current situation: number of infected cases, d. What to do if infected with COVID-19	Very Reliable
2020-05-06 03:17:58	Yes	Yes	Yes	No	Male	a. 18-24 years	g. Bachelor’s	b. PKR 20,001 – PKR 40,000	Sialkot		No		No		No		b. Severe	b. High	d. Well	Likely	Very Likely	Likely	Very Likely	Very Likely	Very Likely	Very Likely	Very Likely	Very Likely	Neutral	No	Yes	No	Yes	Yes	Yes	Yes	Yes	Yes	Yes	Yes	Yes	Yes	Yes	Yes	Yes	Yes	e. Internet/Websites, f. Social media platforms (e.g. Facebook, Instagram, Twitter, WhatsApp)	a. Symptoms / How to know if I am infected with COVID-19, d. What to do if infected with COVID-19, f. The intervention measures against COVID-19 enacted by the Provincial or Federal Government	Reliable
2020-05-06 03:29:39	Yes	Yes	Yes	No	Male	b. 25-34 years	h. Master’s	d. PKR 60,001 – PKR 80,000	Hyderabad		No		No		No		b. Severe	b. High	d. Well	Neutral	Likely	Very Likely	Likely	Very Likely	Very Likely	Likely	Likely	Neutral	Neutral	Yes	Yes	No	Yes	Yes	Yes	Not Applicable	Not Applicable	No	Yes	Yes	No	Yes	Yes	Yes	No	Yes	d. Television, e. Internet/Websites, f. Social media platforms (e.g. Facebook, Instagram, Twitter, WhatsApp), h. Family or friends	a. Symptoms / How to know if I am infected with COVID-19, c. Current situation: distribution of cases, d. What to do if infected with COVID-19, f. The intervention measures against COVID-19 enacted by the Provincial or Federal Government	Reliable
2020-05-06 03:39:48	Yes	Yes	Yes	No	Female	c. 35-44 years	g. Bachelor’s	h. Prefer not to disclose	b. Karachi	a. District Central	No		No		Yes	d. Headache, e. Muscle pain/Body ache	e. Not severe at all	c. Neutral	e. Very well	Likely	Very Likely	Very Likely	Very Likely	Very Likely	Very Likely	Neutral	Very Likely	Neutral	Neutral	Yes	Yes	Yes	No	Yes	Yes	Yes	Yes	Yes	Yes	Yes	Yes	Yes	Yes	Yes	Yes	Yes	d. Television, f. Social media platforms (e.g. Facebook, Instagram, Twitter, WhatsApp)	b. Current situation: number of infected cases, d. What to do if infected with COVID-19, e. Preventive Measures, f. The intervention measures against COVID-19 enacted by the Provincial or Federal Government	Reliable
2020-05-06 03:58:51	Yes	Yes	Yes	No	Male	c. 35-44 years	h. Master’s	d. PKR 60,001 – PKR 80,000	abbottabad		Yes	c. Punjab	No		Yes	g. Runny nose	c. Neutral	b. High	e. Very well	Very Likely	Very Likely	Likely	Likely	Very Likely	Very Likely	Likely	Likely	Neutral	Neutral	Yes	Yes	No	Yes	Yes	Yes	Yes	Yes	Yes	Yes	Yes	No	Yes	Yes	Yes	Yes	Yes	e. Internet/Websites, f. Social media platforms (e.g. Facebook, Instagram, Twitter, WhatsApp), h. Family or friends	d. What to do if infected with COVID-19, e. Preventive Measures	Neutral
2020-05-06 04:17:19	Yes	Yes	Yes	No	Female	c. 35-44 years	h. Master’s	g. ≥ PKR 120,001	b. Karachi	b. District East	No		No		No		b. Severe	a. Very high	c. Normal	Very Likely	Very Likely	Likely	Likely	Likely	Very Likely	Very Likely	Very Unlikely	Very Unlikely	Very Unlikely	No	Yes	No	Yes	Yes	Yes	Yes	Yes	No	Yes	Yes	Not Applicable	Yes	Yes	Yes	Yes	Yes	d. Television, e. Internet/Websites	a. Symptoms / How to know if I am infected with COVID-19, c. Current situation: distribution of cases, d. What to do if infected with COVID-19, Treatments that are being tried locally and world wide	Neutral
2020-05-06 04:20:14	Yes	Yes	Yes	No	Male	a. 18-24 years	g. Bachelor’s	g. ≥ PKR 120,001	b. Karachi	b. District East	No		No		No		c. Neutral	b. High	d. Well	Likely	Very Likely	Very Likely	Neutral	Very Likely	Very Likely	Likely	Likely	Neutral	Neutral	Yes	Yes	Yes	Yes	Yes	Yes	No	Yes	No	Yes	Yes	Not Applicable	Yes	Yes	Yes	Yes	Yes	d. Television, e. Internet/Websites	a. Symptoms / How to know if I am infected with COVID-19, b. Current situation: number of infected cases, e. Preventive Measures	Reliable
2020-05-06 04:20:39	Yes	Yes	Yes	No	Female	f. 65-74 years	e. Intermediate/A-Levels/International Baccalaureate	h. Prefer not to disclose	b. Karachi	e. District South	Yes	c. Punjab	No		No		f. I do not know	f. I do not know	c. Normal	Very Likely	Very Likely	Very Likely	Very Likely	Very Likely	Very Likely	Very Likely	Likely	Likely	Unlikely	Yes	Yes	Yes	Yes	Yes	Yes	Yes	Yes	Yes	Yes	Yes	Yes	Yes	Yes	Yes	Yes	Yes	a. Newspaper, d. Television, e. Internet/Websites, f. Social media platforms (e.g. Facebook, Instagram, Twitter, WhatsApp), g. Doctor, h. Family or friends, My son	a. Symptoms / How to know if I am infected with COVID-19, b. Current situation: number of infected cases, c. Current situation: distribution of cases, d. What to do if infected with COVID-19, e. Preventive Measures, f. The intervention measures against COVID-19 enacted by the Provincial or Federal Government	Very Reliable
2020-05-06 04:22:31	Yes	Yes	Yes	No	Male	c. 35-44 years	e. Intermediate/A-Levels/International Baccalaureate	a. PKR 20,000 or below	b. Karachi	a. District Central	No		No		No		f. I do not know	e. Not high at all	e. Very well	Very Likely	Neutral	Likely	Very Likely	Likely	Very Likely	Very Likely	Very Likely	Likely	Very Likely	Yes	Yes	Yes	Yes	Yes	Yes	Yes	Yes	Yes	Yes	Yes	Yes	Yes	Yes	Yes	Yes	Yes	d. Television	a. Symptoms / How to know if I am infected with COVID-19	Reliable
2020-05-06 04:43:49	Yes	Yes	Yes	No	Male	a. 18-24 years	g. Bachelor’s	b. PKR 20,001 – PKR 40,000	b. Karachi	c. District Korangi	No		No		No		b. Severe	b. High	e. Very well	Very Unlikely	Likely	Likely	Very Likely	Neutral	Likely	Very Likely	Likely	Neutral	Very Likely	Yes	Yes	Yes	Yes	Yes	Yes	No	No	No	Yes	No	No	Yes	Yes	Yes	Yes	Yes	a. Newspaper, d. Television, e. Internet/Websites, f. Social media platforms (e.g. Facebook, Instagram, Twitter, WhatsApp)	a. Symptoms / How to know if I am infected with COVID-19, b. Current situation: number of infected cases, c. Current situation: distribution of cases, d. What to do if infected with COVID-19, e. Preventive Measures	Reliable
2020-05-06 05:18:51	Yes	Yes	Yes	No	Male	b. 25-34 years	h. Master’s	g. ≥ PKR 120,001	b. Karachi	e. District South	No		No		No		f. I do not know	b. High	e. Very well	Very Likely	Very Likely	Very Likely	Very Likely	Very Likely	Very Likely	Likely	Unlikely	Very Unlikely	Very Unlikely	Yes	Yes	Yes	No	Yes	Yes	Yes	Yes	Yes	Yes	Yes	Yes	Yes	Yes	Yes	Yes	Yes	e. Internet/Websites, f. Social media platforms (e.g. Facebook, Instagram, Twitter, WhatsApp)	c. Current situation: distribution of cases, e. Preventive Measures, f. The intervention measures against COVID-19 enacted by the Provincial or Federal Government	Very Unreliable
2020-05-06 06:04:11	Yes	Yes	Yes	No	Male	c. 35-44 years	h. Master’s	g. ≥ PKR 120,001	b. Karachi	c. District Korangi	No		No		No		e. Not severe at all	b. High	c. Normal	Very Likely	Very Likely	Very Likely	Very Likely	Very Likely	Very Likely	Likely	Likely	Unlikely	Unlikely	Yes	Yes	Yes	Yes	Yes	No	Yes	Yes	No	No	Yes	No	Yes	Yes	Yes	Yes	Yes	a. Newspaper, b. Magazine, c. Radio, d. Television, e. Internet/Websites, f. Social media platforms (e.g. Facebook, Instagram, Twitter, WhatsApp), g. Doctor, h. Family or friends	a. Symptoms / How to know if I am infected with COVID-19, b. Current situation: number of infected cases, c. Current situation: distribution of cases, d. What to do if infected with COVID-19, e. Preventive Measures, f. The intervention measures against COVID-19 enacted by the Provincial or Federal Government	Unreliable
2020-05-06 06:36:52	Yes	Yes	Yes	No	Male	b. 25-34 years	h. Master’s	h. Prefer not to disclose	b. Karachi	b. District East	No		No		No		f. I do not know	a. Very high	f. I do not know	Likely	Likely	Very Likely	Likely	Very Likely	Very Likely	Very Likely	Very Unlikely	Very Unlikely	Very Unlikely	Yes	Yes	Yes	Yes	Yes	Yes	Yes	Yes	Yes	Yes	Yes	Yes	Yes	Yes	Yes	Yes	Yes	d. Television, e. Internet/Websites, f. Social media platforms (e.g. Facebook, Instagram, Twitter, WhatsApp)	f. The intervention measures against COVID-19 enacted by the Provincial or Federal Government	Neutral
2020-05-06 06:43:34	Yes	Yes	Yes	No	Male	a. 18-24 years	e. Intermediate/A-Levels/International Baccalaureate	a. PKR 20,000 or below	e. Quetta		No		No		No		a. Very severe	a. Very high	c. Normal	Likely	Very Likely	Very Likely	Very Likely	Very Likely	Very Likely	Unlikely	Neutral	Likely	Likely	Yes	Yes	Yes	Yes	Yes	Yes	Yes	Yes	Yes	Yes	Yes	Yes	Yes	Yes	Yes	Yes	No
2020-05-06 07:22:59	Yes	Yes	Yes	No	Male	d. 45-54 years	h. Master’s	f. PKR 100,001 – PKR 120,000	pindi bhattian		No		No		No		f. I do not know	b. High	c. Normal	Neutral	Neutral	Very Likely	Very Likely	Very Likely	Very Likely	Very Likely	Likely	Likely	Unlikely	Yes	Yes	No	Yes	Yes	Yes	Yes	Yes	Yes	Yes	Yes	No	Yes	Yes	Yes	Yes	Yes	a. Newspaper, b. Magazine, d. Television, e. Internet/Websites, f. Social media platforms (e.g. Facebook, Instagram, Twitter, WhatsApp)	a. Symptoms / How to know if I am infected with COVID-19, b. Current situation: number of infected cases, c. Current situation: distribution of cases, d. What to do if infected with COVID-19, e. Preventive Measures, f. The intervention measures against COVID-19 enacted by the Provincial or Federal Government	Very Reliable
2020-05-06 07:41:22	Yes	Yes	Yes	No	Female	b. 25-34 years	h. Master’s	d. PKR 60,001 – PKR 80,000	b. Karachi	b. District East	No		No		No		f. I do not know	c. Neutral	c. Normal	Likely	Very Likely	Very Likely	Very Likely	Very Likely	Very Likely	Very Likely	Likely	Unlikely	Unlikely	Yes	Yes	No	Yes	Yes	Yes	Yes	Yes	Yes	Yes	Yes	Yes	Yes	Yes	Yes	Yes	Yes	e. Internet/Websites, f. Social media platforms (e.g. Facebook, Instagram, Twitter, WhatsApp)	b. Current situation: number of infected cases, c. Current situation: distribution of cases, d. What to do if infected with COVID-19, f. The intervention measures against COVID-19 enacted by the Provincial or Federal Government	Neutral
2020-05-06 07:52:37	Yes	Yes	Yes	No	Female	c. 35-44 years	h. Master’s	f. PKR 100,001 – PKR 120,000	c. Lahore		Yes	c. Punjab	No		Yes	a. Cough, d. Headache, g. Runny nose	d. Not severe	d. Not high	c. Normal	Very Likely	Very Likely	Likely	Likely	Likely	Likely	Very Likely	Unlikely	Very Likely	Very Likely	Yes	Yes	Yes	Yes	Yes	No	No	No	No	No	Yes	Yes	Not Applicable	Yes	Not Applicable	No	Yes	d. Television, e. Internet/Websites	a. Symptoms / How to know if I am infected with COVID-19, b. Current situation: number of infected cases, c. Current situation: distribution of cases, d. What to do if infected with COVID-19, e. Preventive Measures, f. The intervention measures against COVID-19 enacted by the Provincial or Federal Government	Reliable
2020-05-06 07:55:26	Yes	Yes	Yes	No	Male	a. 18-24 years	g. Bachelor’s	f. PKR 100,001 – PKR 120,000	b. Karachi	d. District Malir	No		No		Yes	a. Cough, c. Dizziness, d. Headache, g. Runny nose, i. Sore throat	c. Neutral	b. High	d. Well	Neutral	Likely	Neutral	Likely	Very Likely	Likely	Likely	Likely	Likely	Likely	Yes	Yes	Yes	Yes	Yes	Yes	No	Yes	Yes	Yes	Yes	Yes	Yes	Yes	Yes	Yes	Yes	d. Television, e. Internet/Websites, f. Social media platforms (e.g. Facebook, Instagram, Twitter, WhatsApp)	a. Symptoms / How to know if I am infected with COVID-19, d. What to do if infected with COVID-19, f. The intervention measures against COVID-19 enacted by the Provincial or Federal Government	Neutral
2020-05-06 08:42:42	Yes	Yes	Yes	No	Female	c. 35-44 years	g. Bachelor’s	h. Prefer not to disclose	Hyderabad		No		No		No		f. I do not know	f. I do not know	e. Very well	Very Likely	Very Likely	Very Likely	Very Likely	Very Likely	Very Likely	Very Likely	Very Likely	Very Likely	Very Likely	Yes	Yes	Yes	Yes	Yes	Yes	Yes	Yes	Yes	Yes	Yes	Yes	Yes	Yes	Yes	Yes	Yes	d. Television, e. Internet/Websites, f. Social media platforms (e.g. Facebook, Instagram, Twitter, WhatsApp), g. Doctor, h. Family or friends	a. Symptoms / How to know if I am infected with COVID-19, b. Current situation: number of infected cases, c. Current situation: distribution of cases, d. What to do if infected with COVID-19, e. Preventive Measures, f. The intervention measures against COVID-19 enacted by the Provincial or Federal Government	Reliable
2020-05-06 08:43:45	Yes	Yes	Yes	No	Male	b. 25-34 years	h. Master’s	g. ≥ PKR 120,001	b. Karachi	b. District East	No		No		No		e. Not severe at all	b. High	d. Well	Very Likely	Very Likely	Very Likely	Very Likely	Very Likely	Likely	Likely	Likely	Neutral	Neutral	Yes	Yes	No	Yes	Yes	Yes	Yes	Yes	No	Yes	Yes	No	Yes	No	Yes	Yes	Yes	d. Television, f. Social media platforms (e.g. Facebook, Instagram, Twitter, WhatsApp)	c. Current situation: distribution of cases	Reliable
2020-05-06 09:05:06	Yes	Yes	Yes	No	Female	d. 45-54 years	h. Master’s	h. Prefer not to disclose	b. Karachi	e. District South	No		No		No		f. I do not know	c. Neutral	c. Normal	Likely	Likely	Neutral	Very Likely	Very Likely	Likely	Very Likely	Likely	Neutral	Neutral	Yes	Yes	Yes	Yes	Yes	Not Applicable	Yes	Yes	Yes	Yes	Yes	Yes	Yes	Yes	Yes	Yes	Yes	d. Television, e. Internet/Websites, f. Social media platforms (e.g. Facebook, Instagram, Twitter, WhatsApp), g. Doctor	a. Symptoms / How to know if I am infected with COVID-19, b. Current situation: number of infected cases, c. Current situation: distribution of cases, d. What to do if infected with COVID-19, e. Preventive Measures, f. The intervention measures against COVID-19 enacted by the Provincial or Federal Government	Neutral
2020-05-06 09:20:59	Yes	Yes	Yes	No	Male	b. 25-34 years	h. Master’s	d. PKR 60,001 – PKR 80,000	d. Peshawar		No		No		Yes	a. Cough	f. I do not know	c. Neutral	d. Well	Very Unlikely	Likely	Very Likely	Very Likely	Very Likely	Very Likely	Neutral	Neutral	Neutral	Neutral	Yes	Yes	Yes	Yes	Yes	Yes	Yes	Yes	No	No	No	Not Applicable	No	No	No	No	Yes	e. Internet/Websites, f. Social media platforms (e.g. Facebook, Instagram, Twitter, WhatsApp)	a. Symptoms / How to know if I am infected with COVID-19, d. What to do if infected with COVID-19, e. Preventive Measures	Neutral
2020-05-06 09:37:58	Yes	Yes	Yes	No	Male	a. 18-24 years	g. Bachelor’s	d. PKR 60,001 – PKR 80,000	a. Islamabad		No		No		No		c. Neutral	a. Very high	e. Very well	Very Likely	Very Likely	Very Likely	Very Likely	Very Likely	Very Likely	Neutral	Neutral	Neutral	Neutral	Yes	Yes	No	No	No	No	No	No	No	Yes	Yes	Yes	Yes	No	No	Yes	Yes	g. Doctor	a. Symptoms / How to know if I am infected with COVID-19, b. Current situation: number of infected cases, c. Current situation: distribution of cases, d. What to do if infected with COVID-19, e. Preventive Measures, f. The intervention measures against COVID-19 enacted by the Provincial or Federal Government	Neutral
2020-05-06 09:40:22	Yes	Yes	Yes	No	Male	a. 18-24 years	g. Bachelor’s	h. Prefer not to disclose	b. Karachi	f. District West	No		No		No		f. I do not know	b. High	c. Normal	Very Likely	Very Likely	Very Likely	Very Likely	Very Likely	Likely	Very Likely	Unlikely	Unlikely	Unlikely	Yes	Yes	No	Yes	Yes	Yes	Yes	Yes	Yes	Yes	Yes	Yes	Yes	Yes	Yes	Yes	Yes	d. Television, e. Internet/Websites, f. Social media platforms (e.g. Facebook, Instagram, Twitter, WhatsApp)	a. Symptoms / How to know if I am infected with COVID-19, b. Current situation: number of infected cases, e. Preventive Measures	Neutral
2020-05-06 10:01:56	Yes	Yes	Yes	No	Male	a. 18-24 years	g. Bachelor’s	a. PKR 20,000 or below	Sukkur		No		No		Yes	d. Headache, g. Runny nose, i. Sore throat	b. Severe	b. High	d. Well	Very Unlikely	Unlikely	Unlikely	Likely	Likely	Very Likely	Likely	Very Unlikely	Neutral	Very Unlikely	Yes	No	No	Yes	Yes	No	Yes	Yes	No	No	Yes	No	Yes	Yes	Yes	Yes	Yes	e. Internet/Websites	b. Current situation: number of infected cases, c. Current situation: distribution of cases	Very Reliable
2020-05-06 10:19:57	Yes	Yes	Yes	No	Male	a. 18-24 years	g. Bachelor’s	a. PKR 20,000 or below	Multan		Yes	c. Punjab	No		No		c. Neutral	a. Very high	e. Very well	Very Likely	Very Likely	Very Likely	Very Likely	Very Likely	Very Likely	Very Likely	Very Unlikely	Very Unlikely	Very Unlikely	Yes	Yes	Not Applicable	Yes	Yes	Yes	Not Applicable	Yes	Yes	Yes	Yes	Not Applicable	Yes	Yes	Yes	Yes	Yes	d. Television, e. Internet/Websites, f. Social media platforms (e.g. Facebook, Instagram, Twitter, WhatsApp)	a. Symptoms / How to know if I am infected with COVID-19, b. Current situation: number of infected cases, c. Current situation: distribution of cases, d. What to do if infected with COVID-19, e. Preventive Measures	Reliable
2020-05-06 10:23:04	Yes	Yes	Yes	No	Male	a. 18-24 years	g. Bachelor’s	c. PKR 40,001 – PKR 60,000	b. Karachi	d. District Malir	No		No		No		b. Severe	c. Neutral	d. Well	Likely	Likely	Likely	Likely	Likely	Likely	Likely	Likely	Likely	Likely	Yes	Yes	Yes	Yes	Yes	Yes	Yes	Yes	Yes	Yes	Yes	Yes	Yes	Yes	Yes	Yes	Yes	d. Television, e. Internet/Websites, f. Social media platforms (e.g. Facebook, Instagram, Twitter, WhatsApp), g. Doctor, h. Family or friends	a. Symptoms / How to know if I am infected with COVID-19, b. Current situation: number of infected cases, c. Current situation: distribution of cases, d. What to do if infected with COVID-19, e. Preventive Measures, f. The intervention measures against COVID-19 enacted by the Provincial or Federal Government	Reliable
2020-05-06 11:21:24	Yes	Yes	Yes	No	Male	c. 35-44 years	i. PhD	c. PKR 40,001 – PKR 60,000	Mianwali		No		No		No		f. I do not know	b. High	c. Normal	Unlikely	Very Likely	Unlikely	Very Likely	Likely	Very Likely	Very Likely	Neutral	Unlikely	Unlikely	No	Yes	No	Yes	Yes	Yes	No	No	No	Yes	Yes	Yes	Yes	No	Yes	Yes	Yes	a. Newspaper, d. Television, e. Internet/Websites, f. Social media platforms (e.g. Facebook, Instagram, Twitter, WhatsApp)	a. Symptoms / How to know if I am infected with COVID-19, d. What to do if infected with COVID-19, e. Preventive Measures, f. The intervention measures against COVID-19 enacted by the Provincial or Federal Government	Reliable
2020-05-06 11:57:28	Yes	Yes	Yes	No	Female	d. 45-54 years	g. Bachelor’s	c. PKR 40,001 – PKR 60,000	b. Karachi	a. District Central	No		No		No		a. Very severe	f. I do not know	c. Normal	Neutral	Likely	Likely	Very Likely	Very Likely	Very Likely	Very Likely	Very Likely	Very Likely	Very Likely	Yes	Yes	Yes	Yes	Yes	Yes	Yes	Yes	Yes	Yes	Yes	Yes	Yes	Yes	Yes	Yes	No
2020-05-06 12:41:23	Yes	Yes	Yes	No	Male	b. 25-34 years	h. Master’s	f. PKR 100,001 – PKR 120,000	b. Karachi	b. District East	No		No		No		a. Very severe	d. Not high	d. Well	Likely	Very Likely	Very Likely	Very Likely	Very Likely	Very Likely	Very Likely	Likely	Unlikely	Unlikely	Yes	Yes	Yes	Yes	Yes	Not Applicable	No	Yes	Yes	Not Applicable	Yes	No	Not Applicable	Yes	Yes	Yes	Yes	d. Television, e. Internet/Websites, f. Social media platforms (e.g. Facebook, Instagram, Twitter, WhatsApp), h. Family or friends	b. Current situation: number of infected cases, c. Current situation: distribution of cases, d. What to do if infected with COVID-19, e. Preventive Measures, f. The intervention measures against COVID-19 enacted by the Provincial or Federal Government, when vaccine will be developed??	Neutral
2020-05-06 12:49:19	Yes	Yes	Yes	No	Male	b. 25-34 years	h. Master’s	g. ≥ PKR 120,001	Larkana		No		No		No		b. Severe	b. High	e. Very well	Likely	Very Likely	Likely	Likely	Very Likely	Very Likely	Very Likely	Very Likely	Neutral	Neutral	Yes	Yes	Yes	Yes	Yes	Yes	Yes	Yes	Yes	Yes	Yes	Yes	Yes	Yes	Yes	Yes	Yes	f. Social media platforms (e.g. Facebook, Instagram, Twitter, WhatsApp)	a. Symptoms / How to know if I am infected with COVID-19, c. Current situation: distribution of cases, f. The intervention measures against COVID-19 enacted by the Provincial or Federal Government	Reliable
2020-05-06 12:58:53	Yes	Yes	Yes	No	Male	a. 18-24 years	e. Intermediate/A-Levels/International Baccalaureate	h. Prefer not to disclose	b. Karachi	d. District Malir	No		No		Yes	d. Headache, i. Sore throat	b. Severe	b. High	d. Well	Neutral	Neutral	Very Likely	Very Likely	Very Likely	Likely	Likely	Likely	Likely	Very Unlikely	Yes	Yes	Yes	Yes	Yes	Yes	Yes	Yes	Yes	Yes	Yes	Yes	Yes	Yes	Yes	Yes	Yes	a. Newspaper, e. Internet/Websites, f. Social media platforms (e.g. Facebook, Instagram, Twitter, WhatsApp)	b. Current situation: number of infected cases, c. Current situation: distribution of cases, f. The intervention measures against COVID-19 enacted by the Provincial or Federal Government	Reliable
2020-05-06 13:00:51	Yes	Yes	Yes	No	Male	a. 18-24 years	g. Bachelor’s	h. Prefer not to disclose	a. Islamabad		No		No		No		d. Not severe	a. Very high	d. Well	Unlikely	Neutral	Very Likely	Very Likely	Likely	Very Likely	Likely	Unlikely	Unlikely	Unlikely	Yes	Yes	No	Yes	No	Yes	Yes	Yes	Not Applicable	Yes	Yes	Yes	Yes	No	Yes	Yes	Yes	d. Television, e. Internet/Websites, Covid-19 GOV PK, (app)	d. What to do if infected with COVID-19, f. The intervention measures against COVID-19 enacted by the Provincial or Federal Government	Reliable
2020-05-06 13:22:06	Yes	Yes	Yes	No	Male	b. 25-34 years	h. Master’s	c. PKR 40,001 – PKR 60,000	b. Karachi	b. District East	No		No		No		b. Severe	a. Very high	e. Very well	Very Likely	Likely	Likely	Neutral	Very Likely	Very Likely	Neutral	Very Likely	Neutral	Neutral	Yes	Yes	Yes	Yes	Yes	Yes	Yes	Yes	Yes	No	Yes	No	Yes	Yes	Yes	Yes	Yes	f. Social media platforms (e.g. Facebook, Instagram, Twitter, WhatsApp)	a. Symptoms / How to know if I am infected with COVID-19	Reliable
2020-05-06 13:22:20	Yes	Yes	Yes	No	Female	c. 35-44 years	h. Master’s	h. Prefer not to disclose	Hyderabad		No		No		No		f. I do not know	f. I do not know	c. Normal	Likely	Very Likely	Very Likely	Very Likely	Very Likely	Likely	Likely	Neutral	Neutral	Neutral	Not Applicable	Yes	Yes	Yes	Yes	Yes	Yes	Yes	Yes	Yes	Yes	Yes	Yes	Yes	Yes	Yes	Yes	e. Internet/Websites, h. Family or friends	a. Symptoms / How to know if I am infected with COVID-19, d. What to do if infected with COVID-19, e. Preventive Measures	Reliable
2020-05-06 13:29:25	Yes	Yes	Yes	No	Male	b. 25-34 years	e. Intermediate/A-Levels/International Baccalaureate	d. PKR 60,001 – PKR 80,000	Narowal		No		No		Yes	d. Headache, e. Muscle pain/Body ache, i. Sore throat	f. I do not know	f. I do not know	c. Normal	Very Likely	Very Likely	Very Likely	Likely	Neutral	Neutral	Neutral	Very Likely	Very Likely	Very Unlikely	Yes	Yes	Yes	Yes	Yes	Yes	Yes	Yes	Yes	No	Yes	Yes	Yes	Yes	Yes	Yes	Yes	d. Television, e. Internet/Websites, f. Social media platforms (e.g. Facebook, Instagram, Twitter, WhatsApp)	a. Symptoms / How to know if I am infected with COVID-19	Very Reliable
2020-05-06 14:16:54	Yes	Yes	Yes	No	Male	a. 18-24 years	g. Bachelor’s	e. PKR 80,001 – PKR 100,000	Swat		Yes	d. Khyber Pakhtunkhwa	No		No		b. Severe	a. Very high	d. Well	Likely	Very Likely	Very Likely	Very Likely	Very Likely	Very Likely	Likely	Neutral	Neutral	Very Unlikely	Yes	Yes	Yes	Yes	Yes	Yes	No	Yes	No	Yes	No	Yes	Yes	Yes	Yes	Yes	Yes	d. Television, e. Internet/Websites	b. Current situation: number of infected cases, c. Current situation: distribution of cases	Reliable
2020-05-06 14:20:49	Yes	Yes	Yes	No	Male	a. 18-24 years	f. Post-intermediate: Diploma/Certificate	h. Prefer not to disclose	Naushahro feroze		No		No		Yes	a. Cough, i. Sore throat	a. Very severe	a. Very high	d. Well	Likely	Very Likely	Very Likely	Very Likely	Likely	Likely	Very Likely	Very Likely	Very Likely	Very Likely	Yes	Yes	Yes	Yes	Yes	Yes	Yes	Yes	Yes	Yes	Yes	No	Yes	Yes	Yes	Yes	Yes	a. Newspaper, d. Television, e. Internet/Websites	a. Symptoms / How to know if I am infected with COVID-19, b. Current situation: number of infected cases, c. Current situation: distribution of cases, d. What to do if infected with COVID-19, f. The intervention measures against COVID-19 enacted by the Provincial or Federal Government	Very Reliable
2020-05-06 14:46:31	Yes	Yes	Yes	No	Female	h. Prefer not to disclose	d. Matric/O-Levels	f. PKR 100,001 – PKR 120,000	a. Islamabad		No		No		Yes	d. Headache, i. Sore throat	e. Not severe at all	b. High	d. Well	Likely	Likely	Very Likely	Very Likely	Very Likely	Likely	Neutral	Neutral	Neutral	Unlikely	Yes	Yes	Yes	Yes	Yes	Yes	Yes	Yes	Yes	Yes	Yes	Yes	Yes	Yes	Yes	Yes	Yes	e. Internet/Websites	b. Current situation: number of infected cases, c. Current situation: distribution of cases, f. The intervention measures against COVID-19 enacted by the Provincial or Federal Government	Reliable
2020-05-06 14:51:08	Yes	Yes	Yes	No	Female	a. 18-24 years	e. Intermediate/A-Levels/International Baccalaureate	g. ≥ PKR 120,001	c. Lahore		No		No		Yes	a. Cough, i. Sore throat	a. Very severe	b. High	d. Well	Very Likely	Very Likely	Very Likely	Very Likely	Very Likely	Very Likely	Very Likely	Likely	Neutral	Neutral	Yes	Yes	Yes	Yes	Yes	Yes	Yes	Yes	Yes	Yes	Yes	Yes	Yes	Yes	Yes	Yes	Yes	e. Internet/Websites	b. Current situation: number of infected cases, c. Current situation: distribution of cases, d. What to do if infected with COVID-19, e. Preventive Measures, f. The intervention measures against COVID-19 enacted by the Provincial or Federal Government	Reliable
2020-05-06 14:53:15	Yes	Yes	Yes	No	Male	d. 45-54 years	e. Intermediate/A-Levels/International Baccalaureate	c. PKR 40,001 – PKR 60,000	b. Karachi	e. District South	No		No		Yes	f. Persistent fever (body temperature ≥ 38°C for at least one day), i. Sore throat	f. I do not know	a. Very high	e. Very well	Likely	Very Likely	Very Likely	Very Likely	Very Likely	Very Likely	Likely	Likely	Likely	Likely	Yes	Yes	Yes	Yes	Yes	Yes	Yes	Yes	No	Yes	Yes	Yes	Yes	Yes	Yes	Yes	Yes	d. Television, e. Internet/Websites, f. Social media platforms (e.g. Facebook, Instagram, Twitter, WhatsApp), h. Family or friends	a. Symptoms / How to know if I am infected with COVID-19, b. Current situation: number of infected cases	Very Reliable
2020-05-06 15:13:38	Yes	Yes	Yes	No	Male	a. 18-24 years	e. Intermediate/A-Levels/International Baccalaureate	c. PKR 40,001 – PKR 60,000	c. Lahore		Yes	c. Punjab	No		No		b. Severe	c. Neutral	c. Normal	Likely	Likely	Likely	Very Likely	Likely	Very Likely	Likely	Likely	Likely	Very Likely	Yes	Yes	No	Yes	Yes	Yes	No	Yes	No	No	Yes	No	Yes	Yes	Yes	Yes	Yes	d. Television, e. Internet/Websites, f. Social media platforms (e.g. Facebook, Instagram, Twitter, WhatsApp)	a. Symptoms / How to know if I am infected with COVID-19, d. What to do if infected with COVID-19, e. Preventive Measures	Very Reliable
2020-05-06 15:43:54	Yes	Yes	Yes	No	Male	c. 35-44 years	h. Master’s	f. PKR 100,001 – PKR 120,000	Rawalpindi		No		No		No		b. Severe	a. Very high	e. Very well	Very Unlikely	Very Unlikely	Very Unlikely	Very Unlikely	Very Likely	Very Likely	Likely	Very Likely	Very Unlikely	Very Unlikely	Yes	Yes	Yes	Yes	Yes	Yes	Yes	Yes	No	Yes	Yes	Yes	Yes	Yes	Yes	Yes	Yes	d. Television, e. Internet/Websites	a. Symptoms / How to know if I am infected with COVID-19, b. Current situation: number of infected cases, d. What to do if infected with COVID-19	Reliable
2020-05-06 15:50:43	Yes	Yes	Yes	No	Male	a. 18-24 years	e. Intermediate/A-Levels/International Baccalaureate	b. PKR 20,001 – PKR 40,000	b. Karachi	a. District Central	No		No		No		f. I do not know	c. Neutral	e. Very well	Very Likely	Very Likely	Very Likely	Very Likely	Very Likely	Very Likely	Very Likely	Very Likely	Very Likely	Very Likely	Yes	Yes	Yes	Yes	Yes	Yes	Yes	Yes	Yes	Yes	Yes	Yes	Yes	Yes	Yes	Yes	Yes	a. Newspaper, d. Television, e. Internet/Websites, f. Social media platforms (e.g. Facebook, Instagram, Twitter, WhatsApp), h. Family or friends	e. Preventive Measures	Very Reliable
2020-05-06 15:58:33	Yes	Yes	Yes	No	Male	b. 25-34 years	g. Bachelor’s	d. PKR 60,001 – PKR 80,000	Faisalabad		No		No		No		c. Neutral	b. High	e. Very well	Very Likely	Likely	Very Likely	Very Likely	Very Likely	Very Likely	Likely	Likely	Very Unlikely	Very Unlikely	Yes	Yes	Not Applicable	Yes	Yes	Not Applicable	Not Applicable	No	No	No	No	Not Applicable	Yes	Yes	Yes	Yes	Yes	Official government portal	b. Current situation: number of infected cases	Unreliable
2020-05-06 16:04:02	Yes	Yes	Yes	No	Male	a. 18-24 years	e. Intermediate/A-Levels/International Baccalaureate	g. ≥ PKR 120,001	a. Islamabad		No		No		No		b. Severe	b. High	b. Not well	Very Likely	Very Likely	Very Likely	Very Likely	Likely	Very Likely	Likely	Likely	Likely	Likely	Yes	Yes	Yes	Yes	Yes	Yes	Yes	Yes	Yes	Yes	Yes	Yes	Yes	Yes	Yes	Yes	Yes	e. Internet/Websites, f. Social media platforms (e.g. Facebook, Instagram, Twitter, WhatsApp), h. Family or friends	a. Symptoms / How to know if I am infected with COVID-19, b. Current situation: number of infected cases, d. What to do if infected with COVID-19, e. Preventive Measures, f. The intervention measures against COVID-19 enacted by the Provincial or Federal Government	Reliable
2020-05-06 16:14:14	Yes	Yes	Yes	No	Female	a. 18-24 years	g. Bachelor’s	a. PKR 20,000 or below	b. Karachi	b. District East	No		No		No		d. Not severe	e. Not high at all	e. Very well	Likely	Very Likely	Very Likely	Very Likely	Very Likely	Very Likely	Likely	Likely	Likely	Likely	Yes	Yes	Yes	Yes	Yes	Yes	No	No	No	Yes	No	Yes	Yes	Yes	Yes	Yes	No
2020-05-06 16:25:51	Yes	Yes	Yes	No	Female	e. 55-64 years	f. Post-intermediate: Diploma/Certificate	d. PKR 60,001 – PKR 80,000	b. Karachi	b. District East	No		No		No		a. Very severe	f. I do not know	d. Well	Very Likely	Very Likely	Very Likely	Very Likely	Very Likely	Very Likely	Very Likely	Very Likely	Very Likely	Very Likely	Yes	Yes	Yes	Yes	Yes	Yes	Yes	Yes	Yes	Yes	Yes	Yes	Yes	Yes	Yes	Yes	Yes	d. Television, e. Internet/Websites, f. Social media platforms (e.g. Facebook, Instagram, Twitter, WhatsApp), h. Family or friends	a. Symptoms / How to know if I am infected with COVID-19, d. What to do if infected with COVID-19, e. Preventive Measures	Unreliable
2020-05-06 16:36:52	Yes	Yes	Yes	No	Male	a. 18-24 years	h. Master’s	a. PKR 20,000 or below	Jhelum		No		No		No		d. Not severe	b. High	e. Very well	Neutral	Very Likely	Neutral	Very Likely	Very Likely	Very Likely	Very Likely	Likely	Likely	Likely	Yes	Yes	Yes	Yes	Yes	Yes	Yes	Yes	Not Applicable	Yes	Yes	Yes	Yes	Yes	Yes	Not Applicable	Yes	a. Newspaper	c. Current situation: distribution of cases, f. The intervention measures against COVID-19 enacted by the Provincial or Federal Government	Very Reliable
2020-05-06 16:44:13	Yes	Yes	Yes	No	Male	a. 18-24 years	g. Bachelor’s	c. PKR 40,001 – PKR 60,000	Sheikhupura		No		No		Yes	d. Headache	b. Severe	b. High	c. Normal	Likely	Very Likely	Very Likely	Likely	Very Likely	Likely	Neutral	Neutral	Neutral	Neutral	Yes	Yes	Yes	Yes	No	Not Applicable	Yes	Yes	Yes	Yes	Yes	Yes	Not Applicable	Not Applicable	Not Applicable	No	Yes	d. Television, e. Internet/Websites, f. Social media platforms (e.g. Facebook, Instagram, Twitter, WhatsApp), h. Family or friends	a. Symptoms / How to know if I am infected with COVID-19, d. What to do if infected with COVID-19	Reliable
2020-05-06 17:35:45	Yes	Yes	Yes	No	Male	a. 18-24 years	g. Bachelor’s	b. PKR 20,001 – PKR 40,000	Gujranwala		No		No		Yes	e. Muscle pain/Body ache, f. Persistent fever (body temperature ≥ 38°C for at least one day)	d. Not severe	b. High	c. Normal	Neutral	Likely	Very Likely	Very Likely	Very Likely	Very Likely	Very Unlikely	Very Unlikely	Very Unlikely	Very Unlikely	Yes	Yes	No	Yes	Yes	No	Yes	Yes	No	No	Yes	Yes	Yes	Yes	Yes	Yes	Yes	e. Internet/Websites, f. Social media platforms (e.g. Facebook, Instagram, Twitter, WhatsApp)	a. Symptoms / How to know if I am infected with COVID-19, d. What to do if infected with COVID-19	Reliable
2020-05-06 17:45:11	Yes	Yes	Yes	No	Female	b. 25-34 years	h. Master’s	h. Prefer not to disclose	b. Karachi	b. District East	No		No		No		c. Neutral	b. High	c. Normal	Very Likely	Very Likely	Very Likely	Very Likely	Very Likely	Very Likely	Very Likely	Very Likely	Neutral	Neutral	Yes	Yes	Yes	Yes	Yes	Yes	Yes	Yes	Yes	Yes	Yes	Yes	Yes	Yes	Yes	Yes	Yes	d. Television, e. Internet/Websites, f. Social media platforms (e.g. Facebook, Instagram, Twitter, WhatsApp)	a. Symptoms / How to know if I am infected with COVID-19, b. Current situation: number of infected cases, c. Current situation: distribution of cases, d. What to do if infected with COVID-19, e. Preventive Measures, f. The intervention measures against COVID-19 enacted by the Provincial or Federal Government	Neutral
2020-05-06 18:04:42	Yes	Yes	Yes	No	Prefer not to disclose	h. Prefer not to disclose	k. Prefer not to disclose	h. Prefer not to disclose	b. Karachi	b. District East	No		No		No		f. I do not know	f. I do not know	c. Normal	Likely	Very Likely	Likely	Likely	Very Likely	Very Likely	Likely	Likely	Neutral	Likely	Yes	Yes	Yes	Yes	Yes	Yes	Yes	Yes	Yes	Yes	Yes	Yes	Yes	Yes	Yes	Yes	Yes	e. Internet/Websites, f. Social media platforms (e.g. Facebook, Instagram, Twitter, WhatsApp)	a. Symptoms / How to know if I am infected with COVID-19, d. What to do if infected with COVID-19, e. Preventive Measures, f. The intervention measures against COVID-19 enacted by the Provincial or Federal Government	Reliable
2020-05-06 18:09:26	Yes	Yes	Yes	No	Male	a. 18-24 years	g. Bachelor’s	c. PKR 40,001 – PKR 60,000	Hyderabad		No		No		No		c. Neutral	b. High	c. Normal	Very Likely	Very Likely	Very Likely	Neutral	Likely	Very Likely	Likely	Neutral	Unlikely	Very Unlikely	Yes	Yes	Yes	Yes	Not Applicable	No	Not Applicable	Yes	No	Yes	Yes	No	Yes	Yes	Yes	Yes	Yes	d. Television, e. Internet/Websites, f. Social media platforms (e.g. Facebook, Instagram, Twitter, WhatsApp)	a. Symptoms / How to know if I am infected with COVID-19, b. Current situation: number of infected cases, d. What to do if infected with COVID-19, e. Preventive Measures, f. The intervention measures against COVID-19 enacted by the Provincial or Federal Government	Very Reliable
2020-05-06 18:20:00	Yes	Yes	Yes	No	Male	f. 65-74 years	h. Master’s	g. ≥ PKR 120,001	a. Islamabad		No		No		No		d. Not severe	d. Not high	e. Very well	Very Likely	Very Likely	Very Likely	Very Likely	Very Likely	Very Likely	Very Likely	Neutral	Unlikely	Unlikely	Yes	Yes	Yes	Yes	Yes	Yes	Yes	Yes	No	Yes	Yes	No	No	Yes	Yes	Yes	Yes	a. Newspaper, d. Television, e. Internet/Websites, f. Social media platforms (e.g. Facebook, Instagram, Twitter, WhatsApp), g. Doctor, h. Family or friends	a. Symptoms / How to know if I am infected with COVID-19, d. What to do if infected with COVID-19, e. Preventive Measures, f. The intervention measures against COVID-19 enacted by the Provincial or Federal Government	Neutral
2020-05-06 18:24:52	Yes	Yes	Yes	No	Male	a. 18-24 years	g. Bachelor’s	h. Prefer not to disclose	Pishin		Yes	h. Prefer not to disclose	No		No		f. I do not know	f. I do not know	a. Not well at all	Likely	Unlikely	Neutral	Neutral	Neutral	Neutral	Neutral	Neutral	Neutral	Neutral	Yes	Yes	Yes	Yes	Yes	Yes	Yes	Yes	Not Applicable	No	Yes	Not Applicable	Yes	Not Applicable	Yes	Not Applicable	Yes	d. Television, f. Social media platforms (e.g. Facebook, Instagram, Twitter, WhatsApp)	a. Symptoms / How to know if I am infected with COVID-19, b. Current situation: number of infected cases, d. What to do if infected with COVID-19	Very Reliable
2020-05-06 18:34:02	Yes	Yes	Yes	No	Female	b. 25-34 years	g. Bachelor’s	g. ≥ PKR 120,001	b. Karachi	a. District Central	No		No		No		b. Severe	b. High	d. Well	Very Likely	Very Likely	Very Likely	Very Likely	Very Likely	Very Likely	Very Likely	Likely	Neutral	Neutral	Yes	Yes	Yes	Yes	Yes	Yes	Yes	Yes	No	Yes	Yes	Yes	Yes	Yes	Yes	Yes	Yes	e. Internet/Websites, f. Social media platforms (e.g. Facebook, Instagram, Twitter, WhatsApp)	a. Symptoms / How to know if I am infected with COVID-19, b. Current situation: number of infected cases, c. Current situation: distribution of cases, d. What to do if infected with COVID-19, e. Preventive Measures, f. The intervention measures against COVID-19 enacted by the Provincial or Federal Government	Very Reliable
2020-05-06 18:36:40	Yes	Yes	Yes	No	Male	a. 18-24 years	e. Intermediate/A-Levels/International Baccalaureate	g. ≥ PKR 120,001	Sahiwal		No		No		No		a. Very severe	c. Neutral	e. Very well	Likely	Very Likely	Likely	Very Likely	Very Likely	Very Likely	Very Likely	Neutral	Neutral	Neutral	Yes	Yes	Yes	Yes	Yes	Yes	Not Applicable	Not Applicable	Not Applicable	Yes	Yes	Yes	Yes	Yes	Yes	Yes	Yes	d. Television, f. Social media platforms (e.g. Facebook, Instagram, Twitter, WhatsApp)	a. Symptoms / How to know if I am infected with COVID-19, b. Current situation: number of infected cases, f. The intervention measures against COVID-19 enacted by the Provincial or Federal Government	Reliable
2020-05-06 18:40:46	Yes	Yes	Yes	No	Female	a. 18-24 years	h. Master’s	b. PKR 20,001 – PKR 40,000	b. Karachi	b. District East	No		No		Yes	e. Muscle pain/Body ache	d. Not severe	b. High	d. Well	Very Likely	Very Likely	Likely	Very Likely	Likely	Very Likely	Very Likely	Unlikely	Neutral	Unlikely	Yes	Yes	Yes	Yes	Yes	Yes	Yes	Yes	Yes	Yes	Yes	Yes	Yes	Yes	Yes	Yes	Yes	e. Internet/Websites, g. Doctor	a. Symptoms / How to know if I am infected with COVID-19, b. Current situation: number of infected cases, d. What to do if infected with COVID-19, e. Preventive Measures	Very Reliable
2020-05-06 18:42:27	Yes	Yes	Yes	No	Female	c. 35-44 years	h. Master’s	d. PKR 60,001 – PKR 80,000	c. Lahore		No		No		No		b. Severe	b. High	c. Normal	Very Likely	Very Likely	Very Likely	Very Likely	Very Likely	Likely	Likely	Neutral	Neutral	Neutral	Yes	Yes	No	Yes	Yes	Yes	Yes	Yes	Yes	Yes	Yes	Not Applicable	Not Applicable	Yes	Yes	Yes	Yes	d. Television, e. Internet/Websites, f. Social media platforms (e.g. Facebook, Instagram, Twitter, WhatsApp), h. Family or friends	a. Symptoms / How to know if I am infected with COVID-19, b. Current situation: number of infected cases, c. Current situation: distribution of cases, d. What to do if infected with COVID-19, e. Preventive Measures, f. The intervention measures against COVID-19 enacted by the Provincial or Federal Government	Neutral
2020-05-06 19:16:44	Yes	Yes	Yes	No	Male	e. 55-64 years	h. Master’s	b. PKR 20,001 – PKR 40,000	a. Islamabad		No		No		Yes	d. Headache	b. Severe	b. High	c. Normal	Very Likely	Very Likely	Very Likely	Very Likely	Very Likely	Very Likely	Likely	Likely	Likely	Likely	Yes	Yes	No	Yes	Yes	Yes	No	Yes	No	Yes	Yes	Yes	Yes	Yes	Yes	Yes	No
2020-05-06 19:31:12	Yes	Yes	Yes	No	Female	c. 35-44 years	h. Master’s	h. Prefer not to disclose	b. Karachi	e. District South	No		No		No		b. Severe	c. Neutral	c. Normal	Neutral	Neutral	Very Likely	Unlikely	Very Likely	Very Likely	Very Likely	Neutral	Neutral	Unlikely	Yes	Yes	Yes	Yes	Yes	Yes	Yes	Yes	Yes	Yes	Yes	No	Yes	Yes	Yes	Yes	Yes	a. Newspaper, d. Television, e. Internet/Websites, f. Social media platforms (e.g. Facebook, Instagram, Twitter, WhatsApp), h. Family or friends	a. Symptoms / How to know if I am infected with COVID-19, b. Current situation: number of infected cases, c. Current situation: distribution of cases, d. What to do if infected with COVID-19, e. Preventive Measures, f. The intervention measures against COVID-19 enacted by the Provincial or Federal Government	Reliable
2020-05-06 19:42:06	Yes	Yes	Yes	No	Female	a. 18-24 years	g. Bachelor’s	d. PKR 60,001 – PKR 80,000	b. Karachi	f. District West	No		No		No		b. Severe	b. High	c. Normal	Likely	Very Likely	Likely	Likely	Very Likely	Very Likely	Very Likely	Very Unlikely	Very Unlikely	Neutral	No	Yes	Yes	Yes	Yes	Yes	Yes	Yes	Yes	Yes	Yes	Yes	Yes	Yes	Yes	Yes	No
2020-05-06 19:49:23	Yes	Yes	Yes	No	Male	c. 35-44 years	h. Master’s	d. PKR 60,001 – PKR 80,000	Upper Dir		No		No		No		f. I do not know	a. Very high	c. Normal	Very Likely	Very Likely	Very Likely	Likely	Very Likely	Very Likely	Likely	Likely	Likely	Neutral	Yes	Yes	Yes	Yes	Yes	Yes	No	No	No	Yes	Yes	No	Yes	Yes	Yes	No	Yes	a. Newspaper, e. Internet/Websites, f. Social media platforms (e.g. Facebook, Instagram, Twitter, WhatsApp), g. Doctor, h. Family or friends	b. Current situation: number of infected cases, f. The intervention measures against COVID-19 enacted by the Provincial or Federal Government	Very Unreliable
2020-05-06 19:52:25	Yes	Yes	Yes	No	Male	a. 18-24 years	g. Bachelor’s	f. PKR 100,001 – PKR 120,000	b. Karachi	e. District South	No		No		No		f. I do not know	b. High	d. Well	Very Likely	Very Likely	Very Likely	Very Likely	Very Likely	Very Likely	Likely	Very Likely	Likely	Likely	Yes	Yes	Yes	Yes	Yes	Yes	Yes	Yes	Yes	Yes	Yes	Yes	Yes	Yes	Yes	Yes	Yes	a. Newspaper, d. Television, e. Internet/Websites, f. Social media platforms (e.g. Facebook, Instagram, Twitter, WhatsApp), g. Doctor, h. Family or friends	a. Symptoms / How to know if I am infected with COVID-19, b. Current situation: number of infected cases, c. Current situation: distribution of cases, d. What to do if infected with COVID-19, e. Preventive Measures, f. The intervention measures against COVID-19 enacted by the Provincial or Federal Government	Very Reliable
2020-05-06 20:17:57	Yes	Yes	Yes	No	Female	c. 35-44 years	h. Master’s	c. PKR 40,001 – PKR 60,000	b. Karachi	e. District South	No		No		No		f. I do not know	a. Very high	c. Normal	Likely	Very Likely	Likely	Very Likely	Neutral	Very Likely	Very Likely	Very Likely	Likely	Likely	Yes	Yes	Yes	Yes	Yes	Yes	Yes	Yes	Yes	Yes	Yes	Yes	Yes	Yes	Yes	Yes	Yes	d. Television, e. Internet/Websites, f. Social media platforms (e.g. Facebook, Instagram, Twitter, WhatsApp), h. Family or friends	f. The intervention measures against COVID-19 enacted by the Provincial or Federal Government	Neutral
2020-05-06 20:25:51	Yes	Yes	Yes	No	Male	c. 35-44 years	h. Master’s	c. PKR 40,001 – PKR 60,000	b. Karachi	e. District South	No		No		No		f. I do not know	c. Neutral	c. Normal	Unlikely	Likely	Neutral	Likely	Very Likely	Very Likely	Likely	Likely	Likely	Likely	Yes	Yes	Yes	Yes	Yes	Yes	No	Not Applicable	No	No	No	Yes	Yes	Yes	Yes	Yes	Yes	d. Television, e. Internet/Websites, f. Social media platforms (e.g. Facebook, Instagram, Twitter, WhatsApp)	a. Symptoms / How to know if I am infected with COVID-19, b. Current situation: number of infected cases, d. What to do if infected with COVID-19	Very Unreliable
2020-05-06 20:38:08	Yes	Yes	Yes	No	Female	b. 25-34 years	h. Master’s	h. Prefer not to disclose	b. Karachi	b. District East	No		No		No		a. Very severe	f. I do not know	c. Normal	Neutral	Neutral	Very Likely	Very Likely	Very Likely	Very Likely	Very Unlikely	Unlikely	Very Unlikely	Very Unlikely	Yes	Yes	Yes	Yes	Yes	Yes	Yes	Yes	Yes	Yes	Yes	Yes	Yes	Yes	Yes	Yes	Yes	d. Television, e. Internet/Websites, f. Social media platforms (e.g. Facebook, Instagram, Twitter, WhatsApp), h. Family or friends	a. Symptoms / How to know if I am infected with COVID-19, b. Current situation: number of infected cases, c. Current situation: distribution of cases, d. What to do if infected with COVID-19, e. Preventive Measures, f. The intervention measures against COVID-19 enacted by the Provincial or Federal Government	Neutral
2020-05-06 20:39:20	Yes	Yes	Yes	No	Male	b. 25-34 years	h. Master’s	a. PKR 20,000 or below	a. Islamabad		No		No		No		b. Severe	a. Very high	e. Very well	Likely	Neutral	Unlikely	Likely	Unlikely	Likely	Very Likely	Likely	Unlikely	Unlikely	Yes	Yes	No	Yes	Yes	Yes	Yes	Yes	Yes	No	Yes	Yes	Yes	Yes	Yes	Yes	Yes	e. Internet/Websites, f. Social media platforms (e.g. Facebook, Instagram, Twitter, WhatsApp)	b. Current situation: number of infected cases, d. What to do if infected with COVID-19	Reliable
2020-05-06 20:48:52	Yes	Yes	Yes	No	Male	b. 25-34 years	h. Master’s	h. Prefer not to disclose	Larkana		No		No		No		c. Neutral	b. High	d. Well	Likely	Very Likely	Likely	Likely	Very Likely	Very Likely	Very Unlikely	Very Unlikely	Very Unlikely	Very Unlikely	Yes	Yes	Yes	Yes	Yes	Yes	No	Yes	No	No	Yes	No	Yes	Yes	Yes	Yes	Yes	a. Newspaper, d. Television, e. Internet/Websites, f. Social media platforms (e.g. Facebook, Instagram, Twitter, WhatsApp)	b. Current situation: number of infected cases, e. Preventive Measures, f. The intervention measures against COVID-19 enacted by the Provincial or Federal Government	Reliable
2020-05-06 20:54:31	Yes	Yes	Yes	No	Prefer not to disclose	b. 25-34 years	g. Bachelor’s	f. PKR 100,001 – PKR 120,000	b. Karachi	f. District West	No		No		No		d. Not severe	a. Very high	c. Normal	Very Likely	Very Likely	Very Likely	Very Likely	Very Likely	Likely	Likely	Neutral	Unlikely	Unlikely	Yes	Yes	Yes	Yes	Yes	Yes	Yes	Yes	Yes	Yes	Yes	Yes	Yes	Yes	Yes	Yes	Yes	e. Internet/Websites, f. Social media platforms (e.g. Facebook, Instagram, Twitter, WhatsApp), h. Family or friends	e. Preventive Measures, News about its cure , and world progress in making medicine and vaccines	Neutral
2020-05-06 21:02:42	Yes	Yes	Yes	No	Male	b. 25-34 years	g. Bachelor’s	b. PKR 20,001 – PKR 40,000	Swat		No		No		Yes	d. Headache, i. Sore throat	f. I do not know	d. Not high	c. Normal	Likely	Very Likely	Very Likely	Very Likely	Very Likely	Very Likely	Very Likely	Very Likely	Very Likely	Very Unlikely	Yes	Yes	Not Applicable	Yes	Yes	Yes	Yes	Yes	No	Yes	Yes	Yes	Yes	Yes	Yes	Yes	Yes	f. Social media platforms (e.g. Facebook, Instagram, Twitter, WhatsApp)	a. Symptoms / How to know if I am infected with COVID-19, b. Current situation: number of infected cases, c. Current situation: distribution of cases, d. What to do if infected with COVID-19, e. Preventive Measures, f. The intervention measures against COVID-19 enacted by the Provincial or Federal Government	Reliable
2020-05-06 21:57:38	Yes	Yes	Yes	No	Female	a. 18-24 years	e. Intermediate/A-Levels/International Baccalaureate	g. ≥ PKR 120,001	c. Lahore		No		No		No		b. Severe	b. High	e. Very well	Likely	Very Likely	Likely	Very Likely	Very Likely	Likely	Likely	Likely	Likely	Neutral	Yes	Yes	Yes	Yes	Yes	Yes	Yes	Yes	Yes	Yes	Yes	Yes	Yes	Yes	Yes	Yes	Yes	d. Television, f. Social media platforms (e.g. Facebook, Instagram, Twitter, WhatsApp), h. Family or friends	a. Symptoms / How to know if I am infected with COVID-19, b. Current situation: number of infected cases, c. Current situation: distribution of cases, d. What to do if infected with COVID-19, e. Preventive Measures, f. The intervention measures against COVID-19 enacted by the Provincial or Federal Government	Unreliable
2020-05-06 22:15:16	Yes	Yes	Yes	No	Male	a. 18-24 years	e. Intermediate/A-Levels/International Baccalaureate	g. ≥ PKR 120,001	b. Karachi	e. District South	No		No		Yes	a. Cough, i. Sore throat	c. Neutral	b. High	d. Well	Likely	Likely	Likely	Likely	Very Likely	Very Likely	Likely	Neutral	Unlikely	Neutral	Yes	Yes	Yes	Yes	Yes	No	No	Yes	Yes	Yes	Yes	Yes	Yes	Yes	Yes	Yes	Yes	d. Television, e. Internet/Websites, f. Social media platforms (e.g. Facebook, Instagram, Twitter, WhatsApp)	a. Symptoms / How to know if I am infected with COVID-19, b. Current situation: number of infected cases, c. Current situation: distribution of cases, d. What to do if infected with COVID-19, e. Preventive Measures, f. The intervention measures against COVID-19 enacted by the Provincial or Federal Government	Unreliable
2020-05-06 22:20:46	Yes	Yes	Yes	No	Male	f. 65-74 years	h. Master’s	g. ≥ PKR 120,001	b. Karachi	f. District West	No		No		No		f. I do not know	f. I do not know	c. Normal	Likely	Very Likely	Likely	Very Likely	Very Likely	Very Likely	Likely	Unlikely	Unlikely	Unlikely	Yes	Yes	Yes	Yes	Yes	No	No	Yes	No	No	Yes	No	Yes	Yes	Yes	Yes	Yes	a. Newspaper, d. Television, f. Social media platforms (e.g. Facebook, Instagram, Twitter, WhatsApp)	a. Symptoms / How to know if I am infected with COVID-19, d. What to do if infected with COVID-19, e. Preventive Measures, f. The intervention measures against COVID-19 enacted by the Provincial or Federal Government	Reliable
2020-05-06 22:30:43	Yes	Yes	Yes	No	Male	a. 18-24 years	h. Master’s	c. PKR 40,001 – PKR 60,000	Mansehra		No		No		No		d. Not severe	b. High	d. Well	Unlikely	Neutral	Unlikely	Unlikely	Neutral	Unlikely	Unlikely	Neutral	Neutral	Unlikely	No	Yes	Yes	Yes	Yes	Yes	Yes	Yes	No	Yes	Yes	No	Yes	No	Yes	Yes	Yes	d. Television, e. Internet/Websites, f. Social media platforms (e.g. Facebook, Instagram, Twitter, WhatsApp), h. Family or friends	a. Symptoms / How to know if I am infected with COVID-19, d. What to do if infected with COVID-19	Reliable
2020-05-06 22:56:44	Yes	Yes	Yes	No	Male	b. 25-34 years	h. Master’s	d. PKR 60,001 – PKR 80,000	d. Peshawar		No		No		No		c. Neutral	b. High	e. Very well	Likely	Very Likely	Very Likely	Very Likely	Very Likely	Very Likely	Likely	Unlikely	Unlikely	Neutral	Yes	Yes	No	No	Yes	Yes	No	Yes	No	Yes	Yes	No	Yes	Yes	Yes	Yes	Yes	d. Television, e. Internet/Websites, f. Social media platforms (e.g. Facebook, Instagram, Twitter, WhatsApp)	e. Preventive Measures	Neutral
2020-05-06 23:50:21	Yes	Yes	Yes	No	Female	c. 35-44 years	h. Master’s	c. PKR 40,001 – PKR 60,000	b. Karachi	b. District East	No		No		No		b. Severe	c. Neutral	c. Normal	Very Likely	Very Likely	Very Likely	Likely	Very Likely	Very Likely	Very Likely	Likely	Neutral	Neutral	Yes	Yes	No	Yes	Yes	Yes	Yes	Yes	Yes	Yes	Yes	Yes	Yes	Yes	Yes	Yes	Yes	d. Television, e. Internet/Websites, f. Social media platforms (e.g. Facebook, Instagram, Twitter, WhatsApp)	a. Symptoms / How to know if I am infected with COVID-19, c. Current situation: distribution of cases, d. What to do if infected with COVID-19	Neutral
2020-05-06 23:53:39	Yes	Yes	Yes	No	Male	b. 25-34 years	h. Master’s	d. PKR 60,001 – PKR 80,000	b. Karachi	b. District East	No		No		No		a. Very severe	c. Neutral	d. Well	Likely	Likely	Very Likely	Neutral	Very Likely	Very Likely	Very Likely	Likely	Likely	Neutral	Yes	Yes	Yes	Yes	Yes	Yes	No	Yes	No	No	Yes	Yes	Yes	Yes	Yes	Yes	Yes	a. Newspaper, e. Internet/Websites	a. Symptoms / How to know if I am infected with COVID-19, b. Current situation: number of infected cases, c. Current situation: distribution of cases, d. What to do if infected with COVID-19, e. Preventive Measures	Very Reliable
2020-05-06 23:59:52	Yes	Yes	Yes	No	Male	b. 25-34 years	h. Master’s	a. PKR 20,000 or below	Swat		No		No		Yes	d. Headache, f. Persistent fever (body temperature ≥ 38°C for at least one day), i. Sore throat	b. Severe	b. High	e. Very well	Likely	Very Likely	Very Likely	Likely	Very Likely	Likely	Neutral	Neutral	Unlikely	Unlikely	Yes	Yes	No	Yes	Yes	Yes	Yes	Yes	Yes	Yes	Yes	Yes	Yes	Yes	Yes	Yes	Yes	e. Internet/Websites, f. Social media platforms (e.g. Facebook, Instagram, Twitter, WhatsApp)	a. Symptoms / How to know if I am infected with COVID-19, b. Current situation: number of infected cases, c. Current situation: distribution of cases, d. What to do if infected with COVID-19, e. Preventive Measures, f. The intervention measures against COVID-19 enacted by the Provincial or Federal Government	Reliable
2020-05-07 00:16:12	Yes	Yes	Yes	No	Male	b. 25-34 years	h. Master’s	e. PKR 80,001 – PKR 100,000	Muzaffarabad		No		No		No		f. I do not know	c. Neutral	d. Well	Likely	Very Likely	Very Likely	Very Likely	Very Likely	Likely	Likely	Neutral	Neutral	Unlikely	Yes	Yes	Yes	No	Yes	Yes	Yes	Yes	Yes	Yes	Yes	Yes	Yes	Yes	Yes	Yes	Yes	d. Television, e. Internet/Websites, f. Social media platforms (e.g. Facebook, Instagram, Twitter, WhatsApp)	a. Symptoms / How to know if I am infected with COVID-19, b. Current situation: number of infected cases, d. What to do if infected with COVID-19, e. Preventive Measures	Reliable
2020-05-07 00:50:18	Yes	Yes	Yes	No	Female	c. 35-44 years	h. Master’s	g. ≥ PKR 120,001	b. Karachi	a. District Central	No		No		Yes	i. Sore throat	c. Neutral	b. High	c. Normal	Likely	Likely	Very Likely	Likely	Very Likely	Very Likely	Very Likely	Neutral	Neutral	Very Unlikely	Yes	Yes	Yes	Yes	Yes	No	Yes	Yes	Yes	Yes	Yes	No	No	Yes	Yes	Yes	No
2020-05-07 01:15:26	Yes	Yes	Yes	No	Male	e. 55-64 years	h. Master’s	f. PKR 100,001 – PKR 120,000	d. Peshawar		No		No		No		a. Very severe	b. High	e. Very well	Very Unlikely	Very Unlikely	Neutral	Very Likely	Very Likely	Very Likely	Very Unlikely	Unlikely	Neutral	Neutral	Yes	Yes	Yes	Yes	Yes	Yes	Yes	Yes	Yes	No	Yes	Yes	Yes	Yes	Yes	Yes	Yes	a. Newspaper, d. Television, e. Internet/Websites, g. Doctor	a. Symptoms / How to know if I am infected with COVID-19, b. Current situation: number of infected cases, c. Current situation: distribution of cases, d. What to do if infected with COVID-19, e. Preventive Measures, f. The intervention measures against COVID-19 enacted by the Provincial or Federal Government	Neutral
2020-05-07 01:51:17	Yes	Yes	Yes	No	Male	a. 18-24 years	e. Intermediate/A-Levels/International Baccalaureate	b. PKR 20,001 – PKR 40,000	c. Lahore		No		No		No		f. I do not know	b. High	d. Well	Likely	Very Likely	Very Likely	Likely	Neutral	Neutral	Likely	Neutral	Neutral	Neutral	Yes	Yes	Yes	Yes	Yes	Yes	Yes	Yes	Yes	Yes	Yes	Yes	Yes	Yes	Yes	Yes	Yes	d. Television, e. Internet/Websites, f. Social media platforms (e.g. Facebook, Instagram, Twitter, WhatsApp)	Survival Stories of patients	Reliable
2020-05-07 02:06:20	Yes	Yes	Yes	No	Female	b. 25-34 years	h. Master’s	c. PKR 40,001 – PKR 60,000	a. Islamabad		No		No		No		b. Severe	c. Neutral	d. Well	Likely	Very Likely	Neutral	Likely	Very Likely	Likely	Neutral	Likely	Neutral	Neutral	Yes	Yes	Yes	Yes	No	No	Yes	Yes	Yes	Yes	Yes	No	Yes	Yes	Yes	Yes	Yes	d. Television, h. Family or friends	b. Current situation: number of infected cases, e. Preventive Measures	Reliable
2020-05-07 02:16:28	Yes	Yes	Yes	No	Male	c. 35-44 years	h. Master’s	h. Prefer not to disclose	b. Karachi	a. District Central	No		No		No		c. Neutral	d. Not high	c. Normal	Likely	Very Likely	Very Unlikely	Very Unlikely	Neutral	Neutral	Neutral	Neutral	Neutral	Neutral	Yes	Yes	Yes	Not Applicable	Yes	Yes	Yes	Yes	No	No	Yes	Not Applicable	Yes	Yes	Yes	Yes	Yes	a. Newspaper, d. Television, e. Internet/Websites, f. Social media platforms (e.g. Facebook, Instagram, Twitter, WhatsApp), g. Doctor	a. Symptoms / How to know if I am infected with COVID-19, b. Current situation: number of infected cases, e. Preventive Measures, f. The intervention measures against COVID-19 enacted by the Provincial or Federal Government	Neutral
2020-05-07 02:56:48	Yes	Yes	Yes	No	Male	a. 18-24 years	k. Prefer not to disclose	h. Prefer not to disclose	Toba Tek Singh		No		No		Yes	a. Cough, i. Sore throat	f. I do not know	b. High	c. Normal	Neutral	Neutral	Very Likely	Neutral	Very Likely	Very Likely	Very Likely	Neutral	Neutral	Very Unlikely	Yes	Yes	Yes	Yes	Yes	Yes	Yes	Yes	Yes	Yes	Yes	Yes	Yes	Yes	Yes	Yes	Yes	a. Newspaper, d. Television, e. Internet/Websites, f. Social media platforms (e.g. Facebook, Instagram, Twitter, WhatsApp)	a. Symptoms / How to know if I am infected with COVID-19, b. Current situation: number of infected cases, c. Current situation: distribution of cases, d. What to do if infected with COVID-19, e. Preventive Measures, f. The intervention measures against COVID-19 enacted by the Provincial or Federal Government	Neutral
2020-05-07 03:03:12	Yes	Yes	Yes	No	Male	b. 25-34 years	g. Bachelor’s	b. PKR 20,001 – PKR 40,000	b. Karachi	b. District East	No		No		No		a. Very severe	b. High	d. Well	Very Likely	Very Likely	Neutral	Neutral	Very Likely	Very Likely	Very Likely	Likely	Very Unlikely	Very Unlikely	Yes	Yes	Yes	Yes	Yes	Yes	Yes	Yes	Yes	Yes	Yes	No	Yes	Yes	Yes	Yes	Yes	a. Newspaper, d. Television, e. Internet/Websites, g. Doctor, h. Family or friends	a. Symptoms / How to know if I am infected with COVID-19, b. Current situation: number of infected cases, c. Current situation: distribution of cases, d. What to do if infected with COVID-19, e. Preventive Measures, f. The intervention measures against COVID-19 enacted by the Provincial or Federal Government	Neutral
2020-05-07 03:04:46	Yes	Yes	Yes	No	Female	a. 18-24 years	g. Bachelor’s	g. ≥ PKR 120,001	a. Islamabad		No		No		No		b. Severe	b. High	d. Well	Very Likely	Very Likely	Likely	Likely	Very Likely	Very Likely	Neutral	Unlikely	Very Unlikely	Very Unlikely	Yes	Yes	No	Yes	Yes	Yes	Yes	Yes	No	Yes	Yes	Yes	Yes	Yes	Yes	Yes	Yes	d. Television, e. Internet/Websites, f. Social media platforms (e.g. Facebook, Instagram, Twitter, WhatsApp)	a. Symptoms / How to know if I am infected with COVID-19, b. Current situation: number of infected cases, c. Current situation: distribution of cases, d. What to do if infected with COVID-19, e. Preventive Measures, f. The intervention measures against COVID-19 enacted by the Provincial or Federal Government	Reliable
2020-05-07 03:20:12	Yes	Yes	Yes	No	Male	f. 65-74 years	h. Master’s	f. PKR 100,001 – PKR 120,000	b. Karachi	d. District Malir	No		No		No		b. Severe	c. Neutral	c. Normal	Likely	Very Likely	Very Likely	Very Likely	Very Likely	Very Likely	Very Likely	Likely	Likely	Likely	Yes	Yes	No	Yes	Yes	Not Applicable	Yes	Yes	No	Yes	Yes	Not Applicable	Not Applicable	Yes	Yes	Yes	Yes	d. Television, e. Internet/Websites, f. Social media platforms (e.g. Facebook, Instagram, Twitter, WhatsApp)	a. Symptoms / How to know if I am infected with COVID-19, d. What to do if infected with COVID-19, e. Preventive Measures	Reliable
2020-05-07 03:47:39	Yes	Yes	Yes	No	Female	b. 25-34 years	g. Bachelor’s	g. ≥ PKR 120,001	c. Lahore		No		No		No		b. Severe	f. I do not know	e. Very well	Very Likely	Very Likely	Very Likely	Very Likely	Very Likely	Very Likely	Very Likely	Likely	Likely	Neutral	Yes	Yes	Yes	Yes	Yes	Yes	Yes	Yes	Yes	Yes	Yes	Yes	Yes	Yes	Yes	Yes	Yes	e. Internet/Websites	c. Current situation: distribution of cases, d. What to do if infected with COVID-19	Neutral
2020-05-07 04:01:08	Yes	Yes	Yes	No	Male	b. 25-34 years	g. Bachelor’s	g. ≥ PKR 120,001	b. Karachi	e. District South	No		No		No		b. Severe	b. High	e. Very well	Very Likely	Very Likely	Very Likely	Very Likely	Very Likely	Very Likely	Very Likely	Neutral	Very Unlikely	Very Unlikely	Yes	Yes	Yes	Yes	Yes	Yes	Yes	Yes	Yes	Yes	Yes	Yes	Yes	Yes	Yes	Yes	Yes	d. Television, e. Internet/Websites, f. Social media platforms (e.g. Facebook, Instagram, Twitter, WhatsApp)	a. Symptoms / How to know if I am infected with COVID-19, b. Current situation: number of infected cases, c. Current situation: distribution of cases, d. What to do if infected with COVID-19, e. Preventive Measures, f. The intervention measures against COVID-19 enacted by the Provincial or Federal Government	Reliable
2020-05-07 05:23:37	Yes	Yes	Yes	No	Male	b. 25-34 years	h. Master’s	c. PKR 40,001 – PKR 60,000	a. Islamabad		No		No		Yes	i. Sore throat	d. Not severe	b. High	e. Very well	Very Likely	Very Likely	Very Likely	Very Likely	Very Likely	Likely	Likely	Very Likely	Neutral	Very Likely	Yes	Yes	Yes	Yes	Yes	Yes	Yes	Yes	Not Applicable	Yes	Yes	Yes	Yes	Yes	Yes	Yes	Yes	d. Television, e. Internet/Websites	a. Symptoms / How to know if I am infected with COVID-19, c. Current situation: distribution of cases, d. What to do if infected with COVID-19	Reliable
2020-05-07 08:23:35	Yes	Yes	Yes	No	Male	c. 35-44 years	h. Master’s	b. PKR 20,001 – PKR 40,000	Shahdadpur		No		No		No		a. Very severe	b. High	c. Normal	Very Likely	Likely	Neutral	Likely	Likely	Likely	Likely	Likely	Likely	Likely	No	Yes	Yes	Yes	No	Yes	Yes	Yes	No	Yes	Yes	No	Yes	Yes	Yes	Yes	No
2020-05-07 09:00:58	Yes	Yes	Yes	No	Male	b. 25-34 years	g. Bachelor’s	d. PKR 60,001 – PKR 80,000	b. Karachi	a. District Central	No		No		No		c. Neutral	b. High	e. Very well	Unlikely	Likely	Neutral	Likely	Neutral	Unlikely	Unlikely	Likely	Likely	Unlikely	No	Yes	Yes	Yes	Yes	Yes	No	Yes	No	No	Yes	No	Yes	Yes	Yes	Yes	Yes	c. Radio, e. Internet/Websites	c. Current situation: distribution of cases, e. Preventive Measures	Reliable
2020-05-07 09:01:13	Yes	Yes	Yes	No	Female	c. 35-44 years	h. Master’s	h. Prefer not to disclose	b. Karachi	a. District Central	No		No		No		f. I do not know	b. High	d. Well	Likely	Likely	Very Likely	Very Likely	Very Likely	Unlikely	Neutral	Unlikely	Unlikely	Unlikely	Yes	Yes	Yes	Yes	Yes	Not Applicable	Yes	Yes	Yes	Yes	Yes	Yes	Yes	Yes	Yes	Yes	Yes	e. Internet/Websites, f. Social media platforms (e.g. Facebook, Instagram, Twitter, WhatsApp)	b. Current situation: number of infected cases, c. Current situation: distribution of cases, d. What to do if infected with COVID-19	Reliable
2020-05-07 09:13:34	Yes	Yes	Yes	No	Female	c. 35-44 years	g. Bachelor’s	h. Prefer not to disclose	a. Islamabad		No		No		No		b. Severe	b. High	d. Well	Likely	Very Likely	Very Likely	Very Likely	Very Likely	Likely	Neutral	Neutral	Unlikely	Neutral	Yes	Yes	Yes	Yes	Yes	Yes	Yes	Yes	Yes	Yes	Yes	Yes	Yes	Yes	Yes	Yes	Yes	f. Social media platforms (e.g. Facebook, Instagram, Twitter, WhatsApp)	e. Preventive Measures	Reliable
2020-05-07 09:26:06	Yes	Yes	Yes	No	Female	d. 45-54 years	g. Bachelor’s	f. PKR 100,001 – PKR 120,000	a. Islamabad		No		No		Yes	e. Muscle pain/Body ache, g. Runny nose	f. I do not know	c. Neutral	c. Normal	Likely	Likely	Very Likely	Neutral	Very Likely	Very Likely	Very Likely	Very Likely	Neutral	Neutral	Yes	Yes	Yes	Yes	Yes	Yes	Yes	Yes	Not Applicable	Yes	Yes	Yes	Yes	Yes	No	Yes	Yes	d. Television, f. Social media platforms (e.g. Facebook, Instagram, Twitter, WhatsApp)	b. Current situation: number of infected cases, c. Current situation: distribution of cases, d. What to do if infected with COVID-19, e. Preventive Measures, f. The intervention measures against COVID-19 enacted by the Provincial or Federal Government	Neutral
2020-05-07 09:44:42	Yes	Yes	Yes	No	Male	b. 25-34 years	g. Bachelor’s	e. PKR 80,001 – PKR 100,000	b. Karachi	b. District East	No		No		No		c. Neutral	a. Very high	c. Normal	Unlikely	Very Likely	Neutral	Neutral	Very Likely	Very Likely	Likely	Neutral	Unlikely	Unlikely	Yes	Yes	Yes	Yes	Yes	Yes	Yes	Yes	No	Yes	Yes	Not Applicable	Yes	Yes	Yes	Yes	Yes	d. Television, f. Social media platforms (e.g. Facebook, Instagram, Twitter, WhatsApp), h. Family or friends	a. Symptoms / How to know if I am infected with COVID-19, b. Current situation: number of infected cases, c. Current situation: distribution of cases, d. What to do if infected with COVID-19, e. Preventive Measures, f. The intervention measures against COVID-19 enacted by the Provincial or Federal Government	Neutral
2020-05-07 09:47:07	Yes	Yes	Yes	No	Male	c. 35-44 years	g. Bachelor’s	c. PKR 40,001 – PKR 60,000	b. Karachi	b. District East	No		No		No		b. Severe	c. Neutral	e. Very well	Very Likely	Very Likely	Very Likely	Very Likely	Very Likely	Very Likely	Very Likely	Likely	Neutral	Neutral	Yes	Yes	Yes	Yes	Yes	Yes	Yes	Yes	Not Applicable	Not Applicable	Yes	Not Applicable	Yes	Yes	Yes	Yes	Yes	e. Internet/Websites, f. Social media platforms (e.g. Facebook, Instagram, Twitter, WhatsApp), g. Doctor	a. Symptoms / How to know if I am infected with COVID-19, c. Current situation: distribution of cases, e. Preventive Measures	Neutral
2020-05-07 10:08:54	Yes	Yes	Yes	No	Female	b. 25-34 years	g. Bachelor’s	c. PKR 40,001 – PKR 60,000	b. Karachi	c. District Korangi	No		No		No		c. Neutral	c. Neutral	d. Well	Likely	Very Likely	Likely	Very Likely	Very Likely	Very Likely	Very Likely	Likely	Likely	Likely	Yes	Yes	Yes	No	Yes	Yes	No	No	No	No	Yes	Not Applicable	No	No	Yes	No	Yes	d. Television, f. Social media platforms (e.g. Facebook, Instagram, Twitter, WhatsApp)	a. Symptoms / How to know if I am infected with COVID-19, b. Current situation: number of infected cases	Neutral
2020-05-07 10:44:29	Yes	Yes	Yes	No	Female	d. 45-54 years	i. PhD	g. ≥ PKR 120,001	b. Karachi	b. District East	No		No		No		b. Severe	b. High	d. Well	Very Likely	Very Likely	Very Likely	Very Likely	Very Likely	Very Likely	Very Likely	Likely	Neutral	Neutral	Yes	Yes	Yes	Yes	Yes	Yes	Yes	Yes	Yes	Yes	Yes	Yes	Yes	Yes	Yes	Yes	Yes	d. Television, e. Internet/Websites, f. Social media platforms (e.g. Facebook, Instagram, Twitter, WhatsApp), g. Doctor	f. The intervention measures against COVID-19 enacted by the Provincial or Federal Government	Neutral
2020-05-07 10:45:10	Yes	Yes	Yes	No	Male	c. 35-44 years	h. Master’s	c. PKR 40,001 – PKR 60,000	a. Islamabad		No		No		Yes	d. Headache	f. I do not know	c. Neutral	c. Normal	Very Likely	Very Likely	Very Likely	Likely	Very Likely	Very Likely	Likely	Likely	Likely	Likely	Yes	Yes	Yes	Yes	Yes	Not Applicable	No	Yes	No	Yes	Yes	No	No	Yes	Yes	Yes	Yes	d. Television, e. Internet/Websites, f. Social media platforms (e.g. Facebook, Instagram, Twitter, WhatsApp)	a. Symptoms / How to know if I am infected with COVID-19, b. Current situation: number of infected cases, c. Current situation: distribution of cases, d. What to do if infected with COVID-19, e. Preventive Measures	Neutral
2020-05-07 10:45:13	Yes	Yes	Yes	No	Male	a. 18-24 years	g. Bachelor’s	f. PKR 100,001 – PKR 120,000	Gojra		Yes	c. Punjab	No		Yes	a. Cough, i. Sore throat	b. Severe	b. High	e. Very well	Very Likely	Very Likely	Very Likely	Very Likely	Very Likely	Very Unlikely	Very Likely	Very Likely	Very Likely	Very Likely	Yes	Yes	Yes	Yes	Yes	Yes	Yes	Yes	Yes	No	Yes	Yes	Yes	Yes	Yes	Yes	Yes	a. Newspaper, b. Magazine, d. Television, e. Internet/Websites, f. Social media platforms (e.g. Facebook, Instagram, Twitter, WhatsApp)	a. Symptoms / How to know if I am infected with COVID-19, b. Current situation: number of infected cases	Very Reliable
2020-05-07 10:46:56	Yes	Yes	Yes	No	Male	b. 25-34 years	g. Bachelor’s	b. PKR 20,001 – PKR 40,000	b. Karachi	e. District South	No		No		No		b. Severe	b. High	d. Well	Likely	Likely	Likely	Likely	Very Likely	Neutral	Neutral	Neutral	Neutral	Unlikely	Yes	Yes	Yes	Yes	Yes	Yes	No	Yes	No	Yes	Yes	No	Yes	Yes	Yes	Yes	Yes	e. Internet/Websites	a. Symptoms / How to know if I am infected with COVID-19, d. What to do if infected with COVID-19, f. The intervention measures against COVID-19 enacted by the Provincial or Federal Government	Neutral
2020-05-07 11:02:23	Yes	Yes	Yes	No	Male	d. 45-54 years	h. Master’s	g. ≥ PKR 120,001	b. Karachi	e. District South	No		No		No		b. Severe	b. High	e. Very well	Very Likely	Very Likely	Very Likely	Very Likely	Very Likely	Likely	Very Likely	Likely	Likely	Neutral	Yes	Yes	Yes	Yes	Yes	Yes	No	Yes	Yes	No	Yes	No	No	Yes	Yes	Yes	Yes	b. Magazine, e. Internet/Websites, f. Social media platforms (e.g. Facebook, Instagram, Twitter, WhatsApp)	d. What to do if infected with COVID-19, e. Preventive Measures, f. The intervention measures against COVID-19 enacted by the Provincial or Federal Government	Neutral
2020-05-07 11:24:05	Yes	Yes	Yes	No	Female	b. 25-34 years	g. Bachelor’s	b. PKR 20,001 – PKR 40,000	Wah Cantt		No		No		No		b. Severe	b. High	c. Normal	Likely	Likely	Very Likely	Likely	Very Likely	Very Likely	Neutral	Neutral	Very Unlikely	Very Unlikely	Yes	Yes	Yes	Yes	Yes	Yes	Yes	Yes	Yes	Yes	Yes	Yes	Yes	Yes	Yes	Yes	Yes	a. Newspaper, g. Doctor	b. Current situation: number of infected cases, c. Current situation: distribution of cases, f. The intervention measures against COVID-19 enacted by the Provincial or Federal Government	Very Reliable
2020-05-07 11:42:34	Yes	Yes	Yes	No	Female	a. 18-24 years	g. Bachelor’s	c. PKR 40,001 – PKR 60,000	b. Karachi	b. District East	No		No		No		a. Very severe	b. High	d. Well	Likely	Very Likely	Very Likely	Very Likely	Very Likely	Very Likely	Very Unlikely	Very Unlikely	Very Unlikely	Very Unlikely	Yes	Yes	Yes	Yes	Yes	Yes	No	Yes	Yes	Yes	Yes	No	Yes	Yes	Yes	Yes	Yes	d. Television, f. Social media platforms (e.g. Facebook, Instagram, Twitter, WhatsApp)	a. Symptoms / How to know if I am infected with COVID-19, b. Current situation: number of infected cases	R
2020-05-07 12:17:25	Yes	Yes	Yes	No	Male	c. 35-44 years	g. Bachelor’s	g. ≥ PKR 120,001	b. Karachi	b. District East	No		No		No		a. Very severe	c. Neutral	e. Very well	Very Likely	Very Likely	Very Likely	Very Likely	Very Likely	Very Likely	Very Likely	Neutral	Neutral	Neutral	Yes	Yes	Yes	Yes	Yes	Yes	Yes	Yes	Yes	Yes	Yes	Yes	Yes	Yes	Yes	Yes	Yes	e. Internet/Websites	a. Symptoms / How to know if I am infected with COVID-19, b. Current situation: number of infected cases, c. Current situation: distribution of cases, d. What to do if infected with COVID-19, e. Preventive Measures	Reliable
2020-05-07 12:18:27	Yes	Yes	Yes	No	Female	b. 25-34 years	h. Master’s	d. PKR 60,001 – PKR 80,000	Multan		No		No		No		a. Very severe	c. Neutral	a. Not well at all	Neutral	Very Likely	Neutral	Very Likely	Likely	Very Likely	Very Likely	Likely	Neutral	Very Likely	Yes	Yes	Yes	Yes	Yes	Yes	Yes	Yes	Yes	Yes	Yes	Yes	Yes	Yes	Yes	Yes	Yes	a. Newspaper, d. Television, e. Internet/Websites, f. Social media platforms (e.g. Facebook, Instagram, Twitter, WhatsApp), h. Family or friends	b. Current situation: number of infected cases, f. The intervention measures against COVID-19 enacted by the Provincial or Federal Government	Neutral
2020-05-07 12:32:12	Yes	Yes	Yes	No	Male	f. 65-74 years	h. Master’s	f. PKR 100,001 – PKR 120,000	Thano ahmed khan.dist. jamshoro sindh.		No		No		No		f. I do not know	f. I do not know	c. Normal	Likely	Very Likely	Neutral	Likely	Very Likely	Very Likely	Very Likely	Very Likely	Very Likely	Very Likely	Yes	Yes	Yes	Yes	Yes	Yes	Yes	Yes	Yes	Yes	Yes	Yes	Yes	Yes	Yes	Yes	Yes	e. Internet/Websites	e. Preventive Measures	Neutral
2020-05-07 12:38:11	Yes	Yes	Yes	No	Male	b. 25-34 years	h. Master’s	b. PKR 20,001 – PKR 40,000	b. Karachi	e. District South	No		No		Yes	b. Difficulty in breathing, d. Headache, g. Runny nose, i. Sore throat	b. Severe	c. Neutral	c. Normal	Likely	Likely	Unlikely	Unlikely	Unlikely	Unlikely	Likely	Very Likely	Neutral	Likely	Yes	Yes	No	Yes	No	Yes	No	No	Yes	Yes	Yes	No	No	No	Yes	No	Yes	a. Newspaper, c. Radio, d. Television, e. Internet/Websites, g. Doctor	a. Symptoms / How to know if I am infected with COVID-19, d. What to do if infected with COVID-19, e. Preventive Measures	Reliable
2020-05-07 12:39:02	Yes	Yes	Yes	No	Male	a. 18-24 years	g. Bachelor’s	b. PKR 20,001 – PKR 40,000	KARAK		No		No		No		f. I do not know	a. Very high	e. Very well	Likely	Very Likely	Very Likely	Very Likely	Very Likely	Very Likely	Likely	Neutral	Neutral	Likely	Not Applicable	Yes	Not Applicable	Yes	Yes	Yes	Yes	Yes	No	Yes	Yes	Yes	Yes	Yes	Yes	Yes	Yes	d. Television, e. Internet/Websites, f. Social media platforms (e.g. Facebook, Instagram, Twitter, WhatsApp), h. Family or friends	a. Symptoms / How to know if I am infected with COVID-19, d. What to do if infected with COVID-19, f. The intervention measures against COVID-19 enacted by the Provincial or Federal Government	Neutral
2020-05-07 13:06:31	Yes	Yes	Yes	No	Male	a. 18-24 years	g. Bachelor’s	a. PKR 20,000 or below	a. Islamabad		No		No		No		c. Neutral	a. Very high	d. Well	Likely	Likely	Very Likely	Neutral	Very Likely	Very Likely	Likely	Neutral	Neutral	Very Unlikely	Yes	Yes	No	Yes	Yes	Yes	Yes	Yes	No	No	Yes	Yes	Yes	Yes	Yes	Yes	Yes	a. Newspaper, d. Television, e. Internet/Websites	How can we reduce the panic from people about the virus.	Unreliable
2020-05-07 13:21:20	Yes	Yes	Yes	No	Male	a. 18-24 years	f. Post-intermediate: Diploma/Certificate	b. PKR 20,001 – PKR 40,000	Gujranwala		No		No		No		f. I do not know	a. Very high	d. Well	Likely	Likely	Likely	Very Likely	Very Likely	Very Likely	Likely	Likely	Likely	Likely	Yes	Yes	Yes	Yes	Yes	Yes	Yes	Yes	No	Yes	Yes	Yes	Yes	Yes	Yes	Yes	No
2020-05-07 14:06:57	Yes	Yes	Yes	No	Male	b. 25-34 years	h. Master’s	c. PKR 40,001 – PKR 60,000	Khanewa		Yes	c. Punjab	No		Yes	a. Cough, e. Muscle pain/Body ache	f. I do not know	f. I do not know	d. Well	Very Likely	Very Likely	Very Likely	Very Likely	Very Likely	Very Likely	Neutral	Neutral	Neutral	Neutral	Yes	Yes	Yes	Yes	Yes	Yes	Yes	Yes	No	No	Yes	No	Yes	Yes	Yes	Yes	Yes	d. Television, e. Internet/Websites, f. Social media platforms (e.g. Facebook, Instagram, Twitter, WhatsApp)	a. Symptoms / How to know if I am infected with COVID-19, b. Current situation: number of infected cases, c. Current situation: distribution of cases, d. What to do if infected with COVID-19, e. Preventive Measures, f. The intervention measures against COVID-19 enacted by the Provincial or Federal Government	Reliable
2020-05-07 14:28:42	Yes	Yes	Yes	No	Male	c. 35-44 years	h. Master’s	c. PKR 40,001 – PKR 60,000	Karak		No		No		No		c. Neutral	c. Neutral	d. Well	Neutral	Likely	Likely	Neutral	Likely	Likely	Likely	Likely	Likely	Likely	Yes	Yes	Yes	Yes	Yes	Yes	Yes	Yes	Yes	Yes	Yes	Yes	Yes	Yes	Yes	Yes	Yes	e. Internet/Websites, h. Family or friends	b. Current situation: number of infected cases, c. Current situation: distribution of cases, f. The intervention measures against COVID-19 enacted by the Provincial or Federal Government	Very Reliable
2020-05-07 15:07:23	Yes	Yes	Yes	No	Female	b. 25-34 years	h. Master’s	b. PKR 20,001 – PKR 40,000	b. Karachi	c. District Korangi	No		No		No		f. I do not know	f. I do not know	c. Normal	Likely	Neutral	Likely	Very Likely	Likely	Very Likely	Likely	Neutral	Neutral	Neutral	Yes	Yes	Yes	Yes	Not Applicable	Not Applicable	Yes	Not Applicable	Yes	Yes	Yes	Yes	Yes	Yes	Yes	Yes	Yes	d. Television, f. Social media platforms (e.g. Facebook, Instagram, Twitter, WhatsApp)	b. Current situation: number of infected cases, c. Current situation: distribution of cases, f. The intervention measures against COVID-19 enacted by the Provincial or Federal Government	Very Reliable
2020-05-07 15:24:37	Yes	Yes	Yes	No	Female	a. 18-24 years	g. Bachelor’s	e. PKR 80,001 – PKR 100,000	b. Karachi	b. District East	No		No		Yes	a. Cough, d. Headache, e. Muscle pain/Body ache	b. Severe	b. High	d. Well	Likely	Very Likely	Likely	Very Likely	Very Likely	Very Likely	Likely	Neutral	Neutral	Likely	Yes	Yes	Yes	Yes	Yes	Yes	Yes	Yes	Yes	Yes	Yes	No	Yes	Yes	Yes	Yes	Yes	d. Television, e. Internet/Websites, f. Social media platforms (e.g. Facebook, Instagram, Twitter, WhatsApp), h. Family or friends	a. Symptoms / How to know if I am infected with COVID-19, b. Current situation: number of infected cases, c. Current situation: distribution of cases, d. What to do if infected with COVID-19, e. Preventive Measures, f. The intervention measures against COVID-19 enacted by the Provincial or Federal Government	Reliable
2020-05-07 15:24:47	Yes	Yes	Yes	No	Male	a. 18-24 years	e. Intermediate/A-Levels/International Baccalaureate	h. Prefer not to disclose	b. Karachi	a. District Central	No		No		No		c. Neutral	c. Neutral	e. Very well	Very Likely	Very Likely	Very Likely	Very Likely	Very Likely	Very Likely	Likely	Neutral	Neutral	Likely	Yes	Yes	Yes	Yes	Yes	Yes	Yes	Yes	Yes	Yes	Yes	Yes	Yes	Yes	Yes	Yes	Yes	e. Internet/Websites, f. Social media platforms (e.g. Facebook, Instagram, Twitter, WhatsApp), g. Doctor	b. Current situation: number of infected cases, c. Current situation: distribution of cases, d. What to do if infected with COVID-19, e. Preventive Measures, f. The intervention measures against COVID-19 enacted by the Provincial or Federal Government	Reliable
2020-05-07 15:25:04	Yes	Yes	Yes	No	Male	a. 18-24 years	e. Intermediate/A-Levels/International Baccalaureate	c. PKR 40,001 – PKR 60,000	Darya Khan		Yes	c. Punjab	No		No		c. Neutral	b. High	e. Very well	Very Likely	Very Likely	Very Likely	Neutral	Likely	Likely	Neutral	Very Unlikely	Very Unlikely	Very Unlikely	Yes	Yes	Yes	Yes	Yes	Yes	Yes	Yes	Yes	Yes	Yes	Yes	Yes	Yes	Yes	Yes	Yes	a. Newspaper, d. Television, f. Social media platforms (e.g. Facebook, Instagram, Twitter, WhatsApp)	b. Current situation: number of infected cases, c. Current situation: distribution of cases	Very Reliable
2020-05-07 15:37:58	Yes	Yes	Yes	No	Female	b. 25-34 years	h. Master’s	b. PKR 20,001 – PKR 40,000	b. Karachi	a. District Central	No		No		No		b. Severe	a. Very high	e. Very well	Very Unlikely	Unlikely	Very Unlikely	Very Likely	Very Likely	Very Likely	Very Likely	Neutral	Neutral	Unlikely	Yes	Yes	Yes	Yes	Yes	Yes	Yes	Yes	Yes	Yes	Not Applicable	No	No	Yes	Yes	Yes	Yes	e. Internet/Websites, f. Social media platforms (e.g. Facebook, Instagram, Twitter, WhatsApp)	e. Preventive Measures	Reliable
2020-05-07 16:33:06	Yes	Yes	Yes	No	Male	b. 25-34 years	h. Master’s	c. PKR 40,001 – PKR 60,000	b. Karachi	b. District East	No		No		No		b. Severe	c. Neutral	b. Not well	Likely	Very Likely	Likely	Very Likely	Very Likely	Very Likely	Neutral	Neutral	Unlikely	Unlikely	No	No	Yes	Yes	Yes	Not Applicable	Yes	Yes	Yes	Yes	Yes	Yes	Yes	Yes	Yes	Yes	No
2020-05-07 16:59:16	Yes	Yes	Yes	No	Male	b. 25-34 years	g. Bachelor’s	e. PKR 80,001 – PKR 100,000	b. Karachi	b. District East	No		No		No		c. Neutral	c. Neutral	c. Normal	Unlikely	Likely	Neutral	Likely	Very Likely	Very Likely	Very Likely	Neutral	Unlikely	Unlikely	Yes	Yes	No	Yes	Yes	Yes	Yes	Yes	Yes	Yes	Yes	Yes	Yes	Yes	Yes	Yes	Yes	d. Television, e. Internet/Websites, f. Social media platforms (e.g. Facebook, Instagram, Twitter, WhatsApp)	a. Symptoms / How to know if I am infected with COVID-19, b. Current situation: number of infected cases, c. Current situation: distribution of cases, d. What to do if infected with COVID-19, e. Preventive Measures, f. The intervention measures against COVID-19 enacted by the Provincial or Federal Government	Reliable
2020-05-07 17:40:36	Yes	Yes	Yes	No	Male	b. 25-34 years	h. Master’s	b. PKR 20,001 – PKR 40,000	e. Quetta		No		No		No		b. Severe	a. Very high	d. Well	Very Likely	Very Likely	Very Likely	Very Likely	Very Likely	Very Likely	Very Likely	Very Likely	Neutral	Neutral	Yes	Yes	Yes	Yes	Yes	Yes	Yes	Yes	Yes	Yes	Yes	Not Applicable	Not Applicable	Not Applicable	Not Applicable	Not Applicable	Yes	e. Internet/Websites	a. Symptoms / How to know if I am infected with COVID-19, b. Current situation: number of infected cases, c. Current situation: distribution of cases, d. What to do if infected with COVID-19, e. Preventive Measures, f. The intervention measures against COVID-19 enacted by the Provincial or Federal Government	Neutral
2020-05-07 18:08:00	Yes	Yes	Yes	No	Male	b. 25-34 years	h. Master’s	f. PKR 100,001 – PKR 120,000	b. Karachi	e. District South	No		No		Yes	a. Cough, b. Difficulty in breathing, c. Dizziness, e. Muscle pain/Body ache, i. Sore throat	c. Neutral	c. Neutral	c. Normal	Neutral	Likely	Very Likely	Very Likely	Very Likely	Very Likely	Very Likely	Very Likely	Very Likely	Very Likely	Yes	Yes	Yes	Yes	Yes	Yes	Yes	Yes	Yes	Yes	Yes	Yes	Yes	Yes	Yes	Yes	Yes	a. Newspaper, d. Television, e. Internet/Websites, f. Social media platforms (e.g. Facebook, Instagram, Twitter, WhatsApp), g. Doctor, h. Family or friends	a. Symptoms / How to know if I am infected with COVID-19, b. Current situation: number of infected cases, d. What to do if infected with COVID-19, e. Preventive Measures, f. The intervention measures against COVID-19 enacted by the Provincial or Federal Government	Very Reliable
2020-05-07 18:23:47	Yes	Yes	Yes	No	Male	a. 18-24 years	g. Bachelor’s	h. Prefer not to disclose	b. Karachi	c. District Korangi	No		No		No		f. I do not know	c. Neutral	e. Very well	Very Likely	Very Likely	Very Likely	Very Likely	Very Likely	Very Likely	Likely	Likely	Likely	Likely	Yes	Yes	Yes	Yes	Yes	Yes	Not Applicable	Yes	No	Not Applicable	Yes	Yes	Yes	Yes	Yes	Yes	Yes	d. Television, e. Internet/Websites, f. Social media platforms (e.g. Facebook, Instagram, Twitter, WhatsApp), h. Family or friends	a. Symptoms / How to know if I am infected with COVID-19, b. Current situation: number of infected cases	Reliable
2020-05-07 18:27:17	Yes	Yes	Yes	No	Male	b. 25-34 years	h. Master’s	g. ≥ PKR 120,001	b. Karachi	b. District East	No		No		No		f. I do not know	c. Neutral	e. Very well	Likely	Very Likely	Neutral	Very Likely	Very Likely	Very Likely	Very Likely	Very Likely	Very Likely	Very Likely	Yes	Yes	Yes	Yes	Yes	No	Yes	Yes	No	No	Yes	Yes	Yes	Yes	Yes	Yes	Yes	d. Television, e. Internet/Websites, f. Social media platforms (e.g. Facebook, Instagram, Twitter, WhatsApp), g. Doctor, h. Family or friends	a. Symptoms / How to know if I am infected with COVID-19, b. Current situation: number of infected cases, d. What to do if infected with COVID-19, e. Preventive Measures	Reliable
2020-05-07 19:00:24	Yes	Yes	Yes	No	Male	d. 45-54 years	h. Master’s	b. PKR 20,001 – PKR 40,000	b. Karachi	d. District Malir	No		No		No		e. Not severe at all	c. Neutral	d. Well	Likely	Neutral	Neutral	Unlikely	Very Unlikely	Unlikely	Unlikely	Likely	Likely	Neutral	Yes	Yes	Yes	Yes	Yes	Yes	Yes	Yes	Yes	Yes	Yes	No	Yes	Yes	Yes	Yes	Yes	d. Television	e. Preventive Measures	Reliable
2020-05-07 19:11:30	Yes	Yes	Yes	No	Female	c. 35-44 years	g. Bachelor’s	h. Prefer not to disclose	b. Karachi	e. District South	No		No		No		f. I do not know	b. High	a. Not well at all	Very Likely	Very Likely	Very Likely	Very Likely	Neutral	Likely	Neutral	Likely	Very Unlikely	Very Unlikely	Yes	Yes	Yes	Yes	Yes	Yes	Yes	Yes	Yes	Yes	Yes	Yes	Yes	Yes	Yes	Yes	Yes	e. Internet/Websites, f. Social media platforms (e.g. Facebook, Instagram, Twitter, WhatsApp), g. Doctor, h. Family or friends	a. Symptoms / How to know if I am infected with COVID-19, b. Current situation: number of infected cases, c. Current situation: distribution of cases, e. Preventive Measures, f. The intervention measures against COVID-19 enacted by the Provincial or Federal Government	Very Reliable
2020-05-07 19:22:04	Yes	Yes	Yes	No	Male	a. 18-24 years	g. Bachelor’s	h. Prefer not to disclose	c. Lahore		No		No		Yes	i. Sore throat	e. Not severe at all	d. Not high	e. Very well	Very Unlikely	Very Unlikely	Likely	Very Likely	Very Likely	Very Likely	Neutral	Likely	Neutral	Neutral	Yes	Yes	Yes	Yes	Yes	Yes	No	Yes	Yes	Yes	Yes	No	Yes	Yes	Yes	Yes	Yes	d. Television, e. Internet/Websites, f. Social media platforms (e.g. Facebook, Instagram, Twitter, WhatsApp)	a. Symptoms / How to know if I am infected with COVID-19, d. What to do if infected with COVID-19, e. Preventive Measures	Reliable
2020-05-07 19:38:58	Yes	Yes	Yes	No	Male	a. 18-24 years	d. Matric/O-Levels	b. PKR 20,001 – PKR 40,000	b. Karachi	b. District East	No		No		No		b. Severe	b. High	e. Very well	Very Likely	Very Likely	Very Likely	Very Likely	Likely	Likely	Likely	Likely	Very Unlikely	Very Unlikely	Yes	Yes	Yes	Yes	Yes	Yes	Yes	Yes	No	Yes	Yes	Yes	Yes	Yes	Yes	Yes	Yes	d. Television, e. Internet/Websites, f. Social media platforms (e.g. Facebook, Instagram, Twitter, WhatsApp), g. Doctor	b. Current situation: number of infected cases, f. The intervention measures against COVID-19 enacted by the Provincial or Federal Government	Reliable
2020-05-07 20:06:15	Yes	Yes	Yes	No	Male	c. 35-44 years	i. PhD	f. PKR 100,001 – PKR 120,000	a. Islamabad		No		No		Yes	g. Runny nose, i. Sore throat	c. Neutral	b. High	e. Very well	Very Likely	Very Likely	Very Likely	Likely	Very Likely	Likely	Very Likely	Neutral	Neutral	Neutral	Yes	Yes	Yes	Yes	Yes	Yes	Yes	Yes	Yes	Yes	Yes	No	Yes	Yes	Yes	Yes	Yes	d. Television, e. Internet/Websites	a. Symptoms / How to know if I am infected with COVID-19, d. What to do if infected with COVID-19, f. The intervention measures against COVID-19 enacted by the Provincial or Federal Government	Very Reliable
2020-05-07 20:12:11	Yes	Yes	Yes	No	Female	d. 45-54 years	g. Bachelor’s	h. Prefer not to disclose	b. Karachi	e. District South	No		No		No		f. I do not know	b. High	d. Well	Very Likely	Very Likely	Very Likely	Very Likely	Very Likely	Very Likely	Very Likely	Very Likely	Very Unlikely	Very Unlikely	Yes	Yes	Yes	Yes	Yes	Yes	Yes	Yes	Yes	Yes	Yes	Yes	Yes	Yes	Yes	Yes	Yes	e. Internet/Websites, f. Social media platforms (e.g. Facebook, Instagram, Twitter, WhatsApp)	a. Symptoms / How to know if I am infected with COVID-19, b. Current situation: number of infected cases, c. Current situation: distribution of cases, d. What to do if infected with COVID-19, e. Preventive Measures, f. The intervention measures against COVID-19 enacted by the Provincial or Federal Government	Reliable
2020-05-07 20:49:19	Yes	Yes	Yes	No	Male	b. 25-34 years	h. Master’s	g. ≥ PKR 120,001	b. Karachi	b. District East	No		No		No		c. Neutral	c. Neutral	e. Very well	Likely	Very Likely	Very Likely	Very Likely	Very Likely	Very Likely	Likely	Likely	Unlikely	Very Unlikely	Yes	Yes	Yes	Yes	Yes	Yes	Yes	Yes	Yes	Yes	Yes	Yes	Yes	Yes	Yes	Yes	Yes	d. Television, e. Internet/Websites	a. Symptoms / How to know if I am infected with COVID-19, c. Current situation: distribution of cases, e. Preventive Measures, f. The intervention measures against COVID-19 enacted by the Provincial or Federal Government	Reliable
2020-05-07 20:53:12	Yes	Yes	Yes	No	Male	b. 25-34 years	h. Master’s	a. PKR 20,000 or below	Chitral		No		No		No		f. I do not know	c. Neutral	d. Well	Unlikely	Likely	Unlikely	Likely	Likely	Likely	Likely	Unlikely	Unlikely	Unlikely	Yes	Yes	No	Yes	Yes	Yes	Yes	Yes	No	Yes	Yes	Yes	Yes	Yes	Yes	Yes	Yes	c. Radio, d. Television, e. Internet/Websites, f. Social media platforms (e.g. Facebook, Instagram, Twitter, WhatsApp)	a. Symptoms / How to know if I am infected with COVID-19, b. Current situation: number of infected cases, c. Current situation: distribution of cases, d. What to do if infected with COVID-19, e. Preventive Measures, f. The intervention measures against COVID-19 enacted by the Provincial or Federal Government	Unreliable
2020-05-07 20:54:57	Yes	Yes	Yes	No	Male	a. 18-24 years	g. Bachelor’s	b. PKR 20,001 – PKR 40,000	a. Islamabad		No		No		No		c. Neutral	b. High	d. Well	Unlikely	Likely	Unlikely	Very Likely	Very Likely	Very Likely	Very Likely	Likely	Unlikely	Unlikely	Yes	Yes	Yes	Yes	Yes	Yes	Not Applicable	Not Applicable	Not Applicable	Yes	Not Applicable	Not Applicable	Yes	Yes	Yes	Yes	Yes	f. Social media platforms (e.g. Facebook, Instagram, Twitter, WhatsApp)	b. Current situation: number of infected cases, c. Current situation: distribution of cases	Very Reliable
2020-05-07 21:15:57	Yes	Yes	Yes	No	Male	b. 25-34 years	h. Master’s	b. PKR 20,001 – PKR 40,000	Hyderabad		Yes	a. Sindh	No		Yes	a. Cough	c. Neutral	b. High	c. Normal	Very Likely	Likely	Very Likely	Likely	Very Likely	Very Likely	Likely	Very Likely	Likely	Very Likely	Yes	Yes	No	No	No	Not Applicable	No	No	No	No	No	Not Applicable	No	Not Applicable	Not Applicable	Yes	Yes	f. Social media platforms (e.g. Facebook, Instagram, Twitter, WhatsApp)	b. Current situation: number of infected cases	Very Reliable
2020-05-07 21:37:35	Yes	Yes	Yes	No	Female	b. 25-34 years	h. Master’s	c. PKR 40,001 – PKR 60,000	b. Karachi	b. District East	No		No		Yes	c. Dizziness, d. Headache, e. Muscle pain/Body ache, i. Sore throat	a. Very severe	e. Not high at all	e. Very well	Very Likely	Very Likely	Very Likely	Very Likely	Very Likely	Very Likely	Very Likely	Very Likely	Very Likely	Very Likely	Yes	Yes	Yes	Yes	Yes	Yes	Yes	Yes	Yes	Yes	Yes	Yes	Yes	Yes	Yes	Yes	Yes	a. Newspaper, b. Magazine, e. Internet/Websites	a. Symptoms / How to know if I am infected with COVID-19, b. Current situation: number of infected cases	Very Reliable
2020-05-07 21:45:17	Yes	Yes	Yes	No	Male	b. 25-34 years	h. Master’s	b. PKR 20,001 – PKR 40,000	Umerkot		No		No		No		b. Severe	b. High	c. Normal	Very Unlikely	Very Unlikely	Very Likely	Very Likely	Very Likely	Very Likely	Very Likely	Very Likely	Likely	Very Likely	Yes	Yes	Yes	Yes	Yes	Yes	Yes	Yes	Yes	Yes	Yes	Yes	Yes	Yes	Yes	Yes	Yes	a. Newspaper, d. Television, f. Social media platforms (e.g. Facebook, Instagram, Twitter, WhatsApp), g. Doctor	a. Symptoms / How to know if I am infected with COVID-19, b. Current situation: number of infected cases, c. Current situation: distribution of cases, d. What to do if infected with COVID-19, e. Preventive Measures, f. The intervention measures against COVID-19 enacted by the Provincial or Federal Government	Very Reliable
2020-05-07 21:58:37	Yes	Yes	Yes	No	Female	a. 18-24 years	h. Master’s	c. PKR 40,001 – PKR 60,000	b. Karachi	a. District Central	No		No		No		a. Very severe	c. Neutral	d. Well	Neutral	Likely	Neutral	Very Likely	Likely	Very Likely	Likely	Likely	Neutral	Unlikely	Yes	Yes	Yes	Yes	Yes	Yes	Yes	Yes	Yes	Yes	Yes	Yes	Yes	Yes	Yes	Yes	No
2020-05-07 22:21:53	Yes	Yes	Yes	No	Female	b. 25-34 years	g. Bachelor’s	b. PKR 20,001 – PKR 40,000	b. Karachi	b. District East	No		No		No		d. Not severe	b. High	e. Very well	Likely	Very Likely	Very Likely	Very Likely	Very Likely	Very Likely	Likely	Unlikely	Unlikely	Unlikely	Yes	Yes	Yes	Yes	Yes	Yes	Yes	Yes	Yes	Yes	Yes	Yes	Yes	Yes	Yes	Yes	Yes	d. Television, f. Social media platforms (e.g. Facebook, Instagram, Twitter, WhatsApp)	a. Symptoms / How to know if I am infected with COVID-19, d. What to do if infected with COVID-19, e. Preventive Measures	Neutral
2020-05-07 22:27:13	Yes	Yes	Yes	No	Female	b. 25-34 years	g. Bachelor’s	c. PKR 40,001 – PKR 60,000	b. Karachi	a. District Central	No		No		No		f. I do not know	f. I do not know	c. Normal	Very Likely	Very Likely	Very Likely	Very Likely	Very Likely	Very Likely	Neutral	Neutral	Unlikely	Unlikely	No	Yes	Yes	Yes	Yes	Yes	Yes	Yes	Yes	Yes	Yes	Yes	Yes	Yes	Yes	Yes	Yes	d. Television, e. Internet/Websites, f. Social media platforms (e.g. Facebook, Instagram, Twitter, WhatsApp), h. Family or friends	a. Symptoms / How to know if I am infected with COVID-19, b. Current situation: number of infected cases, c. Current situation: distribution of cases, d. What to do if infected with COVID-19	Reliable
2020-05-07 22:30:58	Yes	Yes	Yes	No	Male	b. 25-34 years	e. Intermediate/A-Levels/International Baccalaureate	b. PKR 20,001 – PKR 40,000	b. Karachi	a. District Central	No		No		No		b. Severe	b. High	c. Normal	Likely	Very Likely	Likely	Likely	Very Likely	Very Likely	Likely	Neutral	Neutral	Neutral	Yes	Yes	Yes	Yes	Yes	Yes	No	Yes	No	Yes	Yes	Yes	Yes	Yes	Yes	Yes	No
2020-05-07 22:41:26	Yes	Yes	Yes	No	Male	e. 55-64 years	h. Master’s	h. Prefer not to disclose	a. Islamabad		No		No		No		b. Severe	b. High	e. Very well	Very Likely	Very Likely	Very Likely	Very Likely	Very Likely	Very Likely	Likely	Very Likely	Very Likely	Likely	Yes	Yes	Yes	Yes	Yes	Yes	No	No	No	Yes	Yes	No	Yes	Yes	Yes	Yes	Yes	a. Newspaper, d. Television, e. Internet/Websites, f. Social media platforms (e.g. Facebook, Instagram, Twitter, WhatsApp), h. Family or friends	a. Symptoms / How to know if I am infected with COVID-19, b. Current situation: number of infected cases, c. Current situation: distribution of cases, d. What to do if infected with COVID-19, e. Preventive Measures, f. The intervention measures against COVID-19 enacted by the Provincial or Federal Government	Reliable
2020-05-07 22:58:55	Yes	Yes	Yes	No	Female	a. 18-24 years	e. Intermediate/A-Levels/International Baccalaureate	d. PKR 60,001 – PKR 80,000	b. Karachi	b. District East	No		No		Yes	a. Cough	e. Not severe at all	b. High	c. Normal	Neutral	Likely	Very Likely	Likely	Very Likely	Very Likely	Very Likely	Likely	Likely	Unlikely	Yes	Yes	Yes	Yes	Yes	Yes	Yes	Yes	Yes	Yes	Yes	Yes	Yes	Yes	Yes	Yes	Yes	e. Internet/Websites	a. Symptoms / How to know if I am infected with COVID-19, b. Current situation: number of infected cases, c. Current situation: distribution of cases, d. What to do if infected with COVID-19, e. Preventive Measures, f. The intervention measures against COVID-19 enacted by the Provincial or Federal Government	Neutral
2020-05-07 22:59:49	Yes	Yes	Yes	No	Male	c. 35-44 years	i. PhD	f. PKR 100,001 – PKR 120,000	d. Peshawar		No		No		No		f. I do not know	b. High	c. Normal	Very Likely	Likely	Very Likely	Very Likely	Very Likely	Very Likely	Likely	Likely	Likely	Neutral	Yes	Yes	Yes	Yes	Yes	Yes	Yes	Yes	Yes	Yes	Yes	Yes	Yes	Yes	Yes	Yes	Yes	a. Newspaper, d. Television, e. Internet/Websites, f. Social media platforms (e.g. Facebook, Instagram, Twitter, WhatsApp), g. Doctor, h. Family or friends	a. Symptoms / How to know if I am infected with COVID-19, b. Current situation: number of infected cases, c. Current situation: distribution of cases, d. What to do if infected with COVID-19, e. Preventive Measures, f. The intervention measures against COVID-19 enacted by the Provincial or Federal Government	Reliable
2020-05-07 23:21:00	Yes	Yes	Yes	No	Male	c. 35-44 years	g. Bachelor’s	g. ≥ PKR 120,001	Ghotki		No		No		No		b. Severe	b. High	d. Well	Very Likely	Very Likely	Likely	Likely	Very Likely	Very Likely	Very Likely	Likely	Likely	Neutral	No	Yes	No	Yes	Yes	Yes	Yes	Yes	Yes	Yes	Yes	No	Not Applicable	Yes	Yes	Yes	Yes	e. Internet/Websites, f. Social media platforms (e.g. Facebook, Instagram, Twitter, WhatsApp)	a. Symptoms / How to know if I am infected with COVID-19, c. Current situation: distribution of cases, d. What to do if infected with COVID-19, e. Preventive Measures	Reliable
2020-05-07 23:53:07	Yes	Yes	Yes	No	Female	b. 25-34 years	h. Master’s	f. PKR 100,001 – PKR 120,000	b. Karachi	d. District Malir	No		No		No		b. Severe	b. High	e. Very well	Very Likely	Very Likely	Very Likely	Likely	Very Likely	Very Likely	Likely	Likely	Likely	Likely	Yes	Yes	Yes	Yes	Yes	Yes	No	Yes	No	Yes	Yes	No	Yes	Yes	Yes	Yes	Yes	d. Television, e. Internet/Websites, f. Social media platforms (e.g. Facebook, Instagram, Twitter, WhatsApp), h. Family or friends	b. Current situation: number of infected cases, c. Current situation: distribution of cases	Reliable
2020-05-08 00:01:38	Yes	Yes	Yes	No	Male	b. 25-34 years	k. Prefer not to disclose	a. PKR 20,000 or below	b. Karachi	c. District Korangi	No		No		No		c. Neutral	a. Very high	d. Well	Likely	Very Likely	Likely	Neutral	Very Likely	Very Likely	Neutral	Likely	Neutral	Unlikely	No	Yes	Not Applicable	Yes	Not Applicable	Yes	No	Yes	No	No	No	No	No	Yes	Yes	Yes	Yes	e. Internet/Websites, Official Web Portals of WHO, Governments, Microsoft Bing, John Hopkins	b. Current situation: number of infected cases, c. Current situation: distribution of cases, Detailed Area/Sector/Colony Wise Numbers and Mapping Of Patients Updates on Daily Basis especially in Karachi as it is a Hugely Big & Densely Populated City.	Reliable
2020-05-08 00:23:12	Yes	Yes	Yes	No	Male	b. 25-34 years	h. Master’s	b. PKR 20,001 – PKR 40,000	Jacobabad		No		No		No		a. Very severe	e. Not high at all	e. Very well	Likely	Very Likely	Very Likely	Very Likely	Very Likely	Very Likely	Very Likely	Likely	Unlikely	Unlikely	Yes	Yes	No	Yes	Yes	Yes	Yes	Yes	Yes	Yes	Yes	Yes	Yes	Yes	Yes	Yes	Yes	f. Social media platforms (e.g. Facebook, Instagram, Twitter, WhatsApp)	a. Symptoms / How to know if I am infected with COVID-19, d. What to do if infected with COVID-19, e. Preventive Measures, f. The intervention measures against COVID-19 enacted by the Provincial or Federal Government	Very Reliable
2020-05-08 00:55:12	Yes	Yes	Yes	No	Male	b. 25-34 years	h. Master’s	g. ≥ PKR 120,001	b. Karachi	f. District West	No		No		No		a. Very severe	b. High	d. Well	Very Likely	Very Likely	Very Likely	Very Likely	Very Likely	Very Likely	Very Likely	Likely	Very Unlikely	Very Unlikely	Yes	Yes	Yes	Yes	Yes	Yes	Yes	Yes	Yes	Yes	Yes	Yes	Yes	Yes	Yes	Yes	Yes	d. Television, f. Social media platforms (e.g. Facebook, Instagram, Twitter, WhatsApp)	a. Symptoms / How to know if I am infected with COVID-19, d. What to do if infected with COVID-19, e. Preventive Measures	Reliable
2020-05-08 01:30:21	Yes	Yes	Yes	No	Male	b. 25-34 years	g. Bachelor’s	d. PKR 60,001 – PKR 80,000	b. Karachi	e. District South	No		No		No		a. Very severe	d. Not high	e. Very well	Likely	Very Likely	Very Likely	Neutral	Very Likely	Very Likely	Likely	Very Likely	Neutral	Neutral	Yes	Yes	Yes	Yes	Yes	Yes	No	Yes	No	Yes	Yes	Yes	Yes	Yes	Yes	Yes	Yes	d. Television, f. Social media platforms (e.g. Facebook, Instagram, Twitter, WhatsApp)	a. Symptoms / How to know if I am infected with COVID-19, d. What to do if infected with COVID-19, e. Preventive Measures	Very Reliable
2020-05-08 03:34:25	Yes	Yes	Yes	No	Female	d. 45-54 years	g. Bachelor’s	c. PKR 40,001 – PKR 60,000	b. Karachi	b. District East	No		No		No		b. Severe	a. Very high	d. Well	Likely	Very Likely	Very Likely	Very Likely	Very Likely	Very Likely	Likely	Likely	Unlikely	Neutral	No	Yes	Yes	Yes	No	No	No	No	No	No	No	No	No	No	No	No	Yes	d. Television, e. Internet/Websites, f. Social media platforms (e.g. Facebook, Instagram, Twitter, WhatsApp), h. Family or friends	d. What to do if infected with COVID-19, f. The intervention measures against COVID-19 enacted by the Provincial or Federal Government	Reliable
2020-05-08 03:44:32	Yes	Yes	Yes	No	Male	b. 25-34 years	h. Master’s	b. PKR 20,001 – PKR 40,000	Shikarpur		No		No		No		f. I do not know	f. I do not know	c. Normal	Neutral	Neutral	Very Likely	Very Likely	Very Likely	Very Likely	Likely	Unlikely	Unlikely	Unlikely	No	Yes	Yes	Yes	Yes	Yes	Yes	Yes	Yes	Yes	Yes	No	Yes	Yes	Yes	Yes	Yes	d. Television, e. Internet/Websites, f. Social media platforms (e.g. Facebook, Instagram, Twitter, WhatsApp)	b. Current situation: number of infected cases, d. What to do if infected with COVID-19, f. The intervention measures against COVID-19 enacted by the Provincial or Federal Government	Neutral
2020-05-08 04:32:20	Yes	Yes	Yes	No	Male	a. 18-24 years	e. Intermediate/A-Levels/International Baccalaureate	f. PKR 100,001 – PKR 120,000	c. Lahore		No		No		No		b. Severe	b. High	d. Well	Very Likely	Likely	Unlikely	Unlikely	Very Likely	Likely	Likely	Likely	Neutral	Very Unlikely	Yes	Yes	Yes	Yes	Yes	No	Yes	Yes	Yes	Yes	Yes	Yes	Yes	Yes	Yes	Yes	Yes	a. Newspaper, d. Television, e. Internet/Websites, f. Social media platforms (e.g. Facebook, Instagram, Twitter, WhatsApp), h. Family or friends	a. Symptoms / How to know if I am infected with COVID-19, b. Current situation: number of infected cases, c. Current situation: distribution of cases, d. What to do if infected with COVID-19, f. The intervention measures against COVID-19 enacted by the Provincial or Federal Government	Reliable
2020-05-08 05:06:15	Yes	Yes	Yes	No	Male	c. 35-44 years	h. Master’s	d. PKR 60,001 – PKR 80,000	b. Karachi	a. District Central	No		No		No		d. Not severe	b. High	e. Very well	Likely	Very Likely	Very Likely	Very Likely	Very Likely	Very Likely	Likely	Unlikely	Unlikely	Very Unlikely	Yes	Yes	Yes	Yes	Yes	Yes	Yes	Yes	Yes	Yes	Yes	No	Yes	Yes	Yes	Yes	Yes	d. Television, e. Internet/Websites, WHO and WebMD	Knows everything, also updated on discovery process of vaccination.	Reliable
2020-05-08 08:00:52	Yes	Yes	Yes	No	Male	a. 18-24 years	e. Intermediate/A-Levels/International Baccalaureate	g. ≥ PKR 120,001	Chitral		No		No		No		b. Severe	b. High	d. Well	Very Likely	Very Likely	Likely	Likely	Very Likely	Very Likely	Very Likely	Likely	Very Unlikely	Very Unlikely	Yes	Yes	No	Yes	Yes	Yes	No	Yes	Yes	Yes	Yes	Yes	Yes	Yes	Yes	Yes	Yes	d. Television, e. Internet/Websites	b. Current situation: number of infected cases, c. Current situation: distribution of cases, f. The intervention measures against COVID-19 enacted by the Provincial or Federal Government	Reliable
2020-05-08 08:19:29	Yes	Yes	Yes	No	Female	b. 25-34 years	h. Master’s	b. PKR 20,001 – PKR 40,000	GB		No		No		No		c. Neutral	b. High	e. Very well	Neutral	Likely	Neutral	Very Likely	Very Likely	Very Likely	Very Likely	Very Likely	Neutral	Neutral	Yes	Yes	Yes	Yes	Yes	Yes	Not Applicable	Not Applicable	Not Applicable	Not Applicable	Not Applicable	Not Applicable	Yes	Yes	Yes	Not Applicable	Yes	c. Radio, d. Television, e. Internet/Websites, f. Social media platforms (e.g. Facebook, Instagram, Twitter, WhatsApp), h. Family or friends	a. Symptoms / How to know if I am infected with COVID-19, b. Current situation: number of infected cases, c. Current situation: distribution of cases, d. What to do if infected with COVID-19, e. Preventive Measures, f. The intervention measures against COVID-19 enacted by the Provincial or Federal Government	Neutral
2020-05-08 09:06:09	Yes	Yes	Yes	No	Male	a. 18-24 years	g. Bachelor’s	a. PKR 20,000 or below	okara		No		No		No		b. Severe	b. High	e. Very well	Likely	Very Likely	Very Likely	Very Likely	Very Likely	Very Likely	Neutral	Likely	Neutral	Likely	Yes	Yes	Yes	Yes	Yes	Yes	Yes	Yes	Yes	Yes	Yes	Yes	Yes	Yes	Yes	Yes	Yes	a. Newspaper, d. Television, e. Internet/Websites, f. Social media platforms (e.g. Facebook, Instagram, Twitter, WhatsApp), g. Doctor, h. Family or friends	b. Current situation: number of infected cases, c. Current situation: distribution of cases, e. Preventive Measures, f. The intervention measures against COVID-19 enacted by the Provincial or Federal Government	Very Unreliable
2020-05-08 09:29:17	Yes	Yes	Yes	No	Male	a. 18-24 years	g. Bachelor’s	e. PKR 80,001 – PKR 100,000	b. Karachi	a. District Central	No		No		No		b. Severe	b. High	e. Very well	Likely	Very Likely	Likely	Very Likely	Likely	Likely	Likely	Neutral	Neutral	Neutral	Yes	Yes	Not Applicable	Yes	Yes	Yes	Yes	Yes	Yes	Yes	Yes	Yes	Yes	Yes	Yes	Yes	Yes	d. Television, e. Internet/Websites	b. Current situation: number of infected cases, c. Current situation: distribution of cases	Unreliable
2020-05-08 09:57:09	Yes	Yes	Yes	No	Female	b. 25-34 years	g. Bachelor’s	a. PKR 20,000 or below	b. Karachi	a. District Central	No		No		No		a. Very severe	c. Neutral	c. Normal	Very Unlikely	Very Unlikely	Very Unlikely	Very Unlikely	Very Unlikely	Very Unlikely	Very Unlikely	Very Likely	Very Likely	Very Unlikely	Yes	Yes	Yes	Yes	Yes	Yes	Yes	Yes	No	Yes	Yes	Yes	Yes	Yes	Yes	Yes	Yes	d. Television, f. Social media platforms (e.g. Facebook, Instagram, Twitter, WhatsApp), h. Family or friends	a. Symptoms / How to know if I am infected with COVID-19, d. What to do if infected with COVID-19	Unreliable
2020-05-08 10:13:10	Yes	Yes	Yes	No	Male	b. 25-34 years	h. Master’s	c. PKR 40,001 – PKR 60,000	b. Karachi	a. District Central	No		No		No		c. Neutral	b. High	d. Well	Likely	Likely	Likely	Likely	Likely	Likely	Likely	Likely	Likely	Likely	Yes	Yes	No	Yes	Yes	Yes	Yes	Yes	No	No	Yes	Yes	Yes	Yes	Yes	Yes	Yes	a. Newspaper, d. Television, e. Internet/Websites, f. Social media platforms (e.g. Facebook, Instagram, Twitter, WhatsApp), h. Family or friends	a. Symptoms / How to know if I am infected with COVID-19, e. Preventive Measures, f. The intervention measures against COVID-19 enacted by the Provincial or Federal Government	Reliable
2020-05-08 10:25:41	Yes	Yes	Yes	No	Male	b. 25-34 years	h. Master’s	d. PKR 60,001 – PKR 80,000	Nowshera		No		No		No		f. I do not know	a. Very high	d. Well	Likely	Likely	Likely	Very Likely	Very Likely	Likely	Neutral	Likely	Unlikely	Very Unlikely	Yes	Yes	Yes	Yes	Yes	Yes	Yes	Yes	No	Yes	Yes	No	Yes	Yes	Yes	Yes	Yes	e. Internet/Websites	d. What to do if infected with COVID-19	Very Reliable
2020-05-08 10:56:19	Yes	Yes	Yes	No	Male	a. 18-24 years	g. Bachelor’s	h. Prefer not to disclose	HYDERABAD		No		No		No		f. I do not know	a. Very high	e. Very well	Unlikely	Very Likely	Likely	Very Likely	Very Likely	Neutral	Unlikely	Unlikely	Unlikely	Unlikely	Yes	Yes	No	Yes	Yes	Yes	Yes	Yes	No	Yes	Yes	Yes	Yes	Yes	Yes	Yes	Yes	d. Television, f. Social media platforms (e.g. Facebook, Instagram, Twitter, WhatsApp)	a. Symptoms / How to know if I am infected with COVID-19, b. Current situation: number of infected cases, c. Current situation: distribution of cases, d. What to do if infected with COVID-19, e. Preventive Measures, f. The intervention measures against COVID-19 enacted by the Provincial or Federal Government	Neutral
2020-05-08 11:07:26	Yes	Yes	Yes	No	Female	a. 18-24 years	h. Master’s	c. PKR 40,001 – PKR 60,000	b. Karachi	a. District Central	No		No		Yes	a. Cough, b. Difficulty in breathing, c. Dizziness, d. Headache, e. Muscle pain/Body ache, i. Sore throat	c. Neutral	b. High	d. Well	Very Likely	Very Likely	Very Likely	Very Likely	Very Likely	Very Likely	Likely	Unlikely	Unlikely	Neutral	Yes	Yes	Yes	Yes	Yes	Yes	Yes	Yes	Yes	Yes	Yes	Yes	Yes	Yes	Yes	Yes	Yes	e. Internet/Websites, f. Social media platforms (e.g. Facebook, Instagram, Twitter, WhatsApp), h. Family or friends, Community	a. Symptoms / How to know if I am infected with COVID-19, d. What to do if infected with COVID-19, How to manage your self and your work during covid19 trauma.	Unreliable
2020-05-08 11:09:42	Yes	Yes	Yes	No	Male	b. 25-34 years	h. Master’s	g. ≥ PKR 120,001	b. Karachi	d. District Malir	No		No		Yes	a. Cough, d. Headache, i. Sore throat	d. Not severe	b. High	c. Normal	Likely	Very Likely	Very Likely	Likely	Very Likely	Very Likely	Unlikely	Neutral	Very Unlikely	Unlikely	Yes	Yes	No	Yes	Yes	Yes	No	Yes	No	Yes	Yes	No	Yes	Yes	Yes	Yes	Yes	c. Radio, d. Television, e. Internet/Websites, f. Social media platforms (e.g. Facebook, Instagram, Twitter, WhatsApp), h. Family or friends	b. Current situation: number of infected cases, c. Current situation: distribution of cases	Reliable
2020-05-08 11:42:53	Yes	Yes	Yes	No	Male	b. 25-34 years	h. Master’s	c. PKR 40,001 – PKR 60,000	b. Karachi	b. District East	No		No		No		b. Severe	b. High	d. Well	Likely	Very Likely	Very Likely	Very Likely	Very Likely	Very Likely	Very Likely	Neutral	Neutral	Neutral	Yes	Yes	No	Yes	Yes	Yes	No	Yes	No	No	Yes	No	Not Applicable	No	Yes	No	Yes	f. Social media platforms (e.g. Facebook, Instagram, Twitter, WhatsApp)	b. Current situation: number of infected cases, c. Current situation: distribution of cases, d. What to do if infected with COVID-19, e. Preventive Measures, f. The intervention measures against COVID-19 enacted by the Provincial or Federal Government	Very Unreliable
2020-05-08 11:49:24	Yes	Yes	Yes	No	Female	b. 25-34 years	h. Master’s	c. PKR 40,001 – PKR 60,000	Sahiwal		No		No		No		c. Neutral	d. Not high	e. Very well	Very Likely	Very Likely	Very Likely	Very Likely	Very Likely	Very Likely	Very Likely	Neutral	Neutral	Neutral	Yes	Yes	Yes	Yes	Yes	Yes	Yes	Yes	Yes	Yes	Yes	Yes	Yes	Yes	Yes	Yes	Yes	d. Television, f. Social media platforms (e.g. Facebook, Instagram, Twitter, WhatsApp)	a. Symptoms / How to know if I am infected with COVID-19, c. Current situation: distribution of cases, If a patient ask to self quarantine after test of Covid-19, which medicines patients can take to alleviate initial symptoms of Covid-19.	Unreliable
2020-05-08 12:35:29	Yes	Yes	Yes	No	Male	a. 18-24 years	g. Bachelor’s	a. PKR 20,000 or below	c. Lahore		No		No		No		b. Severe	b. High	c. Normal	Unlikely	Unlikely	Likely	Likely	Likely	Likely	Likely	Likely	Likely	Unlikely	Yes	Yes	Yes	Yes	Yes	Yes	Yes	Yes	Yes	Yes	Yes	Yes	Yes	Yes	Yes	Yes	Yes	d. Television, e. Internet/Websites, f. Social media platforms (e.g. Facebook, Instagram, Twitter, WhatsApp)	a. Symptoms / How to know if I am infected with COVID-19, b. Current situation: number of infected cases, c. Current situation: distribution of cases, d. What to do if infected with COVID-19, e. Preventive Measures	Neutral
2020-05-08 14:18:49	Yes	Yes	Yes	No	Male	h. Prefer not to disclose	k. Prefer not to disclose	h. Prefer not to disclose	b. Karachi	a. District Central	No		No		Yes	c. Dizziness, d. Headache, e. Muscle pain/Body ache	b. Severe	c. Neutral	c. Normal	Likely	Very Likely	Very Likely	Likely	Very Unlikely	Likely	Unlikely	Likely	Neutral	Very Unlikely	Yes	Yes	Yes	Yes	Yes	Yes	Yes	Yes	No	Yes	Yes	Yes	Yes	Yes	Yes	Yes	Yes	d. Television, e. Internet/Websites, f. Social media platforms (e.g. Facebook, Instagram, Twitter, WhatsApp), g. Doctor	a. Symptoms / How to know if I am infected with COVID-19, b. Current situation: number of infected cases, e. Preventive Measures	Reliable
2020-05-08 14:21:05	Yes	Yes	Yes	No	Male	d. 45-54 years	h. Master’s	g. ≥ PKR 120,001	a. Islamabad		No		No		No		a. Very severe	b. High	e. Very well	Likely	Very Likely	Likely	Very Likely	Likely	Likely	Likely	Likely	Neutral	Likely	Yes	Yes	No	Yes	Yes	Yes	Yes	Yes	No	Yes	Yes	Yes	Yes	Yes	Yes	Yes	Yes	d. Television	d. What to do if infected with COVID-19, e. Preventive Measures	Reliable
2020-05-08 14:23:41	Yes	Yes	Yes	No	Male	a. 18-24 years	g. Bachelor’s	g. ≥ PKR 120,001	a. Islamabad		No		No		No		b. Severe	b. High	d. Well	Likely	Very Likely	Likely	Very Likely	Very Likely	Very Likely	Very Likely	Likely	Unlikely	Very Unlikely	Yes	Yes	No	Yes	Yes	Yes	Yes	Yes	Yes	Yes	Yes	Yes	Yes	Yes	Yes	Yes	Yes	d. Television, e. Internet/Websites, f. Social media platforms (e.g. Facebook, Instagram, Twitter, WhatsApp)	a. Symptoms / How to know if I am infected with COVID-19, b. Current situation: number of infected cases, c. Current situation: distribution of cases, d. What to do if infected with COVID-19, e. Preventive Measures, f. The intervention measures against COVID-19 enacted by the Provincial or Federal Government	Very Reliable
2020-05-08 15:28:47	Yes	Yes	Yes	No	Female	c. 35-44 years	Mphil	h. Prefer not to disclose	Multan		No		No		No		a. Very severe	c. Neutral	c. Normal	Likely	Unlikely	Very Likely	Very Likely	Very Likely	Very Likely	Very Likely	Likely	Unlikely	Neutral	Not Applicable	Yes	Yes	Yes	Yes	Yes	Yes	Yes	Yes	Yes	Yes	Yes	Yes	Yes	Yes	Yes	Yes	d. Television, e. Internet/Websites, f. Social media platforms (e.g. Facebook, Instagram, Twitter, WhatsApp), h. Family or friends	e. Preventive Measures	Neutral
2020-05-08 16:31:56	Yes	Yes	Yes	No	Male	a. 18-24 years	g. Bachelor’s	g. ≥ PKR 120,001	b. Karachi	a. District Central	No		No		No		b. Severe	a. Very high	c. Normal	Neutral	Likely	Very Likely	Very Likely	Very Likely	Very Likely	Very Likely	Likely	Neutral	Neutral	Yes	Yes	Yes	Yes	Yes	Yes	Yes	Yes	Yes	Yes	Yes	No	No	Yes	Yes	Yes	Yes	d. Television, e. Internet/Websites, f. Social media platforms (e.g. Facebook, Instagram, Twitter, WhatsApp), h. Family or friends	a. Symptoms / How to know if I am infected with COVID-19, b. Current situation: number of infected cases, c. Current situation: distribution of cases, d. What to do if infected with COVID-19, e. Preventive Measures, f. The intervention measures against COVID-19 enacted by the Provincial or Federal Government	Reliable
2020-05-08 16:58:45	Yes	Yes	Yes	No	Female	a. 18-24 years	Undergraduate	h. Prefer not to disclose	b. Karachi	a. District Central	No		No		No		e. Not severe at all	b. High	e. Very well	Likely	Likely	Neutral	Neutral	Likely	Likely	Likely	Likely	Likely	Likely	Yes	Yes	Yes	Yes	Yes	Yes	Yes	Yes	Yes	Yes	Yes	Yes	Yes	Yes	Yes	Yes	Yes	d. Television, e. Internet/Websites, f. Social media platforms (e.g. Facebook, Instagram, Twitter, WhatsApp), h. Family or friends	a. Symptoms / How to know if I am infected with COVID-19, b. Current situation: number of infected cases, c. Current situation: distribution of cases, d. What to do if infected with COVID-19, e. Preventive Measures, f. The intervention measures against COVID-19 enacted by the Provincial or Federal Government	Very Reliable
2020-05-08 17:46:13	Yes	Yes	Yes	No	Male	a. 18-24 years	e. Intermediate/A-Levels/International Baccalaureate	b. PKR 20,001 – PKR 40,000	c. Lahore		No		No		No		b. Severe	c. Neutral	d. Well	Very Unlikely	Likely	Likely	Very Likely	Very Likely	Neutral	Unlikely	Neutral	Unlikely	Neutral	Yes	Yes	Yes	Yes	Yes	Not Applicable	Yes	Yes	Yes	Yes	Yes	Yes	Yes	Yes	Not Applicable	Yes	Yes	d. Television, e. Internet/Websites, f. Social media platforms (e.g. Facebook, Instagram, Twitter, WhatsApp)	a. Symptoms / How to know if I am infected with COVID-19, b. Current situation: number of infected cases, c. Current situation: distribution of cases, d. What to do if infected with COVID-19, e. Preventive Measures, f. The intervention measures against COVID-19 enacted by the Provincial or Federal Government	Neutral
2020-05-08 18:14:24	Yes	Yes	Yes	No	Male	a. 18-24 years	g. Bachelor’s	f. PKR 100,001 – PKR 120,000	c. Lahore		No		No		Yes	a. Cough, g. Runny nose, i. Sore throat	b. Severe	c. Neutral	d. Well	Very Likely	Very Likely	Very Likely	Very Likely	Very Likely	Very Likely	Likely	Likely	Neutral	Neutral	Yes	Yes	Yes	Yes	No	Yes	No	Yes	No	Yes	Yes	Yes	Yes	Yes	Yes	Yes	Yes	d. Television, e. Internet/Websites	a. Symptoms / How to know if I am infected with COVID-19, b. Current situation: number of infected cases, d. What to do if infected with COVID-19	Reliable
2020-05-08 18:24:05	Yes	Yes	Yes	No	Male	b. 25-34 years	h. Master’s	g. ≥ PKR 120,001	b. Karachi	b. District East	No		No		No		b. Severe	a. Very high	d. Well	Very Unlikely	Likely	Likely	Likely	Very Likely	Very Likely	Very Likely	Neutral	Very Unlikely	Very Unlikely	Yes	Yes	Yes	Yes	No	No	No	Yes	No	No	Yes	No	No	Yes	No	No	Yes	a. Newspaper, d. Television, e. Internet/Websites, f. Social media platforms (e.g. Facebook, Instagram, Twitter, WhatsApp)	c. Current situation: distribution of cases, d. What to do if infected with COVID-19, e. Preventive Measures	Reliable
2020-05-08 20:35:27	Yes	Yes	Yes	No	Male	e. 55-64 years	h. Master’s	d. PKR 60,001 – PKR 80,000	b. Karachi	d. District Malir	No		No		No		b. Severe	b. High	d. Well	Very Likely	Very Likely	Very Likely	Very Likely	Very Likely	Very Likely	Very Likely	Neutral	Very Unlikely	Very Unlikely	Yes	Yes	No	Yes	Yes	Yes	No	Yes	No	No	Yes	No	Yes	Yes	Yes	Yes	Yes	d. Television, e. Internet/Websites, f. Social media platforms (e.g. Facebook, Instagram, Twitter, WhatsApp)	a. Symptoms / How to know if I am infected with COVID-19, d. What to do if infected with COVID-19, e. Preventive Measures, f. The intervention measures against COVID-19 enacted by the Provincial or Federal Government	Neutral
2020-05-08 20:42:30	Yes	Yes	Yes	No	Male	c. 35-44 years	g. Bachelor’s	g. ≥ PKR 120,001	b. Karachi	e. District South	No		No		No		a. Very severe	a. Very high	d. Well	Likely	Likely	Likely	Neutral	Very Likely	Very Likely	Very Likely	Neutral	Very Unlikely	Very Unlikely	Yes	Yes	Yes	Yes	Yes	Yes	Yes	Yes	No	Not Applicable	Not Applicable	Yes	Not Applicable	Yes	Yes	Yes	Yes	e. Internet/Websites, h. Family or friends	b. Current situation: number of infected cases, c. Current situation: distribution of cases, f. The intervention measures against COVID-19 enacted by the Provincial or Federal Government	Reliable
2020-05-08 21:02:20	Yes	Yes	Yes	No	Male	d. 45-54 years	g. Bachelor’s	b. PKR 20,001 – PKR 40,000	b. Karachi	d. District Malir	No		No		No		f. I do not know	f. I do not know	e. Very well	Unlikely	Very Likely	Neutral	Very Unlikely	Very Unlikely	Very Likely	Very Unlikely	Neutral	Neutral	Very Unlikely	Yes	Yes	Yes	Yes	Yes	Yes	Yes	Yes	Yes	Yes	Yes	Yes	Yes	Yes	Yes	Yes	Yes	e. Internet/Websites, f. Social media platforms (e.g. Facebook, Instagram, Twitter, WhatsApp)	a. Symptoms / How to know if I am infected with COVID-19, d. What to do if infected with COVID-19, e. Preventive Measures	Very Reliable
2020-05-08 21:05:14	Yes	Yes	Yes	No	Male	b. 25-34 years	h. Master’s	h. Prefer not to disclose	c. Lahore		No		No		No		b. Severe	b. High	d. Well	Very Likely	Very Likely	Very Likely	Very Likely	Very Likely	Very Likely	Very Likely	Likely	Likely	Very Likely	Yes	Yes	Yes	Yes	Yes	Yes	No	No	No	Yes	Yes	Yes	Yes	Yes	Yes	Yes	Yes	d. Television, e. Internet/Websites, f. Social media platforms (e.g. Facebook, Instagram, Twitter, WhatsApp)	a. Symptoms / How to know if I am infected with COVID-19, b. Current situation: number of infected cases, c. Current situation: distribution of cases, e. Preventive Measures, f. The intervention measures against COVID-19 enacted by the Provincial or Federal Government	Reliable
2020-05-08 21:19:25	Yes	Yes	Yes	No	Male	f. 65-74 years	h. Master’s	e. PKR 80,001 – PKR 100,000	Multan		No		No		No		f. I do not know	b. High	d. Well	Very Likely	Very Likely	Very Likely	Very Likely	Very Likely	Very Likely	Very Likely	Likely	Neutral	Neutral	Yes	Yes	No	Yes	Yes	Yes	Yes	Yes	Yes	Yes	Yes	Yes	Yes	Yes	Yes	Yes	Yes	a. Newspaper, d. Television	b. Current situation: number of infected cases, e. Preventive Measures	Reliable
2020-05-08 21:22:13	Yes	Yes	Yes	No	Male	b. 25-34 years	g. Bachelor’s	h. Prefer not to disclose	c. Lahore		No		No		No		b. Severe	b. High	c. Normal	Likely	Very Likely	Very Likely	Very Unlikely	Very Likely	Likely	Neutral	Neutral	Unlikely	Very Unlikely	Yes	Yes	Yes	Yes	Yes	Yes	Not Applicable	Yes	Not Applicable	Not Applicable	Yes	Yes	Yes	Yes	Yes	Yes	Yes	a. Newspaper, d. Television, e. Internet/Websites, f. Social media platforms (e.g. Facebook, Instagram, Twitter, WhatsApp)	a. Symptoms / How to know if I am infected with COVID-19, b. Current situation: number of infected cases, c. Current situation: distribution of cases, d. What to do if infected with COVID-19	Reliable
2020-05-08 21:49:34	Yes	Yes	Yes	No	Male	a. 18-24 years	g. Bachelor’s	h. Prefer not to disclose	b. Karachi	b. District East	No		No		No		c. Neutral	c. Neutral	c. Normal	Very Likely	Very Likely	Very Likely	Very Likely	Very Likely	Likely	Likely	Likely	Neutral	Unlikely	Yes	Yes	Yes	Yes	Yes	Yes	Yes	Yes	Yes	Yes	Yes	Not Applicable	Yes	Yes	Yes	Yes	Yes	e. Internet/Websites, f. Social media platforms (e.g. Facebook, Instagram, Twitter, WhatsApp), g. Doctor, h. Family or friends	b. Current situation: number of infected cases, c. Current situation: distribution of cases, d. What to do if infected with COVID-19, f. The intervention measures against COVID-19 enacted by the Provincial or Federal Government	Reliable
2020-05-08 21:55:04	Yes	Yes	Yes	No	Male	b. 25-34 years	h. Master’s	c. PKR 40,001 – PKR 60,000	Chitral		No		No		No		b. Severe	a. Very high	d. Well	Likely	Very Likely	Very Likely	Likely	Very Likely	Very Likely	Likely	Very Likely	Very Likely	Likely	Yes	Yes	Yes	Yes	Yes	Yes	No	Yes	Yes	Yes	Yes	No	Yes	Yes	Yes	Yes	Yes	d. Television, e. Internet/Websites, f. Social media platforms (e.g. Facebook, Instagram, Twitter, WhatsApp), h. Family or friends	b. Current situation: number of infected cases, c. Current situation: distribution of cases, e. Preventive Measures, f. The intervention measures against COVID-19 enacted by the Provincial or Federal Government	Reliable
2020-05-08 23:05:24	Yes	Yes	Yes	No	Female	b. 25-34 years	h. Master’s	e. PKR 80,001 – PKR 100,000	c. Lahore		No		No		Yes	a. Cough, d. Headache, i. Sore throat	c. Neutral	b. High	c. Normal	Likely	Very Likely	Very Likely	Very Likely	Very Likely	Very Likely	Very Likely	Very Likely	Neutral	Neutral	Yes	Yes	Yes	Yes	Yes	Yes	Yes	Yes	Yes	Yes	Yes	Yes	Yes	Yes	Yes	Yes	Yes	d. Television, e. Internet/Websites, f. Social media platforms (e.g. Facebook, Instagram, Twitter, WhatsApp), h. Family or friends	a. Symptoms / How to know if I am infected with COVID-19, b. Current situation: number of infected cases, c. Current situation: distribution of cases, d. What to do if infected with COVID-19, e. Preventive Measures, f. The intervention measures against COVID-19 enacted by the Provincial or Federal Government	Neutral
2020-05-08 23:08:04	Yes	Yes	Yes	No	Male	b. 25-34 years	h. Master’s	h. Prefer not to disclose	b. Karachi	e. District South	Yes	a. Sindh	No		No		b. Severe	c. Neutral	d. Well	Likely	Very Likely	Likely	Very Likely	Very Likely	Very Likely	Unlikely	Likely	Unlikely	Unlikely	Yes	Yes	Yes	No	Yes	Yes	Yes	Yes	No	Yes	Yes	Yes	Not Applicable	Yes	Yes	No	Yes	d. Television, e. Internet/Websites, f. Social media platforms (e.g. Facebook, Instagram, Twitter, WhatsApp), h. Family or friends	a. Symptoms / How to know if I am infected with COVID-19, d. What to do if infected with COVID-19, e. Preventive Measures, How can i hide my test report from govt after being positive with no symptoms	Neutral
2020-05-08 23:39:54	Yes	Yes	Yes	No	Female	b. 25-34 years	e. Intermediate/A-Levels/International Baccalaureate	a. PKR 20,000 or below	b. Karachi	b. District East	No		No		No		b. Severe	c. Neutral	d. Well	Neutral	Likely	Neutral	Very Likely	Very Likely	Very Likely	Very Likely	Likely	Neutral	Neutral	Yes	Yes	Yes	Yes	Not Applicable	Not Applicable	Yes	Yes	Yes	Yes	Yes	Yes	Yes	Yes	Yes	Yes	No
2020-05-09 01:05:18	Yes	Yes	Yes	No	Male	b. 25-34 years	h. Master’s	g. ≥ PKR 120,001	b. Karachi	d. District Malir	No		No		No		c. Neutral	b. High	d. Well	Very Likely	Very Likely	Very Likely	Very Likely	Very Likely	Very Likely	Very Likely	Neutral	Neutral	Neutral	Yes	Yes	No	Yes	Yes	Yes	Not Applicable	Yes	Not Applicable	Not Applicable	Yes	Yes	Yes	Yes	Yes	Yes	Yes	d. Television, e. Internet/Websites, f. Social media platforms (e.g. Facebook, Instagram, Twitter, WhatsApp)	b. Current situation: number of infected cases, e. Preventive Measures, f. The intervention measures against COVID-19 enacted by the Provincial or Federal Government	Very Reliable
2020-05-09 01:07:11	Yes	Yes	Yes	No	Male	b. 25-34 years	h. Master’s	g. ≥ PKR 120,001	b. Karachi	e. District South	No		No		No		b. Severe	c. Neutral	d. Well	Likely	Likely	Likely	Likely	Neutral	Very Likely	Neutral	Neutral	Neutral	Very Unlikely	No	Yes	Yes	Yes	Yes	Yes	Yes	Yes	No	Yes	Yes	Yes	Yes	Yes	Yes	Yes	Yes	e. Internet/Websites, f. Social media platforms (e.g. Facebook, Instagram, Twitter, WhatsApp)	a. Symptoms / How to know if I am infected with COVID-19, d. What to do if infected with COVID-19, e. Preventive Measures	Neutral
2020-05-09 02:02:51	Yes	Yes	Yes	No	Female	c. 35-44 years	h. Master’s	c. PKR 40,001 – PKR 60,000	c. Lahore		No		No		No		c. Neutral	c. Neutral	d. Well	Very Likely	Very Likely	Very Likely	Very Likely	Very Likely	Very Likely	Likely	Likely	Unlikely	Unlikely	Yes	Yes	Yes	Yes	Yes	Yes	Yes	Yes	Yes	Yes	Yes	Yes	Yes	Yes	Yes	Yes	Yes	d. Television, e. Internet/Websites, f. Social media platforms (e.g. Facebook, Instagram, Twitter, WhatsApp)	a. Symptoms / How to know if I am infected with COVID-19, b. Current situation: number of infected cases, c. Current situation: distribution of cases, d. What to do if infected with COVID-19, e. Preventive Measures, f. The intervention measures against COVID-19 enacted by the Provincial or Federal Government	Neutral
2020-05-09 02:14:46	Yes	Yes	Yes	No	Male	b. 25-34 years	h. Master’s	g. ≥ PKR 120,001	b. Karachi	a. District Central	No		No		No		b. Severe	b. High	d. Well	Unlikely	Unlikely	Very Likely	Very Likely	Likely	Likely	Neutral	Neutral	Very Unlikely	Very Unlikely	Yes	Yes	Yes	Yes	Yes	Yes	Yes	Yes	Yes	Yes	Yes	Yes	Yes	Yes	Yes	Yes	Yes	e. Internet/Websites	a. Symptoms / How to know if I am infected with COVID-19, b. Current situation: number of infected cases, c. Current situation: distribution of cases, d. What to do if infected with COVID-19, e. Preventive Measures, f. The intervention measures against COVID-19 enacted by the Provincial or Federal Government, There should be a mass testing. This is not dangerous if we kill it right away. Governme…	Neutral
2020-05-09 02:18:36	Yes	Yes	Yes	No	Female	a. 18-24 years	h. Master’s	c. PKR 40,001 – PKR 60,000	c. Lahore		No		No		No		f. I do not know	b. High	e. Very well	Very Likely	Very Likely	Very Likely	Very Likely	Very Likely	Very Likely	Likely	Very Likely	Unlikely	Very Unlikely	Yes	Yes	Yes	Yes	Yes	Yes	Yes	Yes	Yes	Yes	Yes	No	Yes	Yes	Yes	Yes	Yes	d. Television, e. Internet/Websites, f. Social media platforms (e.g. Facebook, Instagram, Twitter, WhatsApp)	b. Current situation: number of infected cases, c. Current situation: distribution of cases, e. Preventive Measures, f. The intervention measures against COVID-19 enacted by the Provincial or Federal Government	Neutral
2020-05-09 02:21:58	Yes	Yes	Yes	No	Male	a. 18-24 years	g. Bachelor’s	g. ≥ PKR 120,001	b. Karachi	b. District East	Yes	a. Sindh	No		No		b. Severe	b. High	b. Not well	Very Likely	Neutral	Very Likely	Neutral	Very Likely	Neutral	Neutral	Likely	Neutral	Neutral	Yes	Yes	Yes	Yes	Yes	Yes	Yes	Yes	Yes	Yes	Yes	Yes	Yes	Yes	Yes	Yes	Yes	d. Television, e. Internet/Websites, f. Social media platforms (e.g. Facebook, Instagram, Twitter, WhatsApp)	b. Current situation: number of infected cases, c. Current situation: distribution of cases, f. The intervention measures against COVID-19 enacted by the Provincial or Federal Government	Reliable
2020-05-09 02:49:36	Yes	Yes	Yes	No	Male	a. 18-24 years	g. Bachelor’s	h. Prefer not to disclose	d. Peshawar		No		No		Yes	a. Cough, c. Dizziness, d. Headache, f. Persistent fever (body temperature ≥ 38°C for at least one day)	e. Not severe at all	a. Very high	d. Well	Very Likely	Very Likely	Very Likely	Very Likely	Very Likely	Very Likely	Very Likely	Very Unlikely	Very Unlikely	Very Unlikely	Yes	Yes	Yes	Yes	Yes	No	No	No	No	No	Yes	No	Yes	Yes	Yes	Yes	Yes	d. Television, e. Internet/Websites, f. Social media platforms (e.g. Facebook, Instagram, Twitter, WhatsApp)	a. Symptoms / How to know if I am infected with COVID-19, e. Preventive Measures	Reliable
2020-05-09 02:50:03	Yes	Yes	Yes	No	Male	b. 25-34 years	g. Bachelor’s	h. Prefer not to disclose	a. Islamabad		No		No		No		b. Severe	c. Neutral	c. Normal	Unlikely	Likely	Unlikely	Very Likely	Very Likely	Likely	Likely	Neutral	Neutral	Likely	Yes	Yes	Yes	Yes	Yes	Yes	No	Yes	No	Yes	Yes	No	No	No	Yes	Yes	Yes	d. Television, e. Internet/Websites, f. Social media platforms (e.g. Facebook, Instagram, Twitter, WhatsApp)	a. Symptoms / How to know if I am infected with COVID-19, b. Current situation: number of infected cases, c. Current situation: distribution of cases, d. What to do if infected with COVID-19, e. Preventive Measures, f. The intervention measures against COVID-19 enacted by the Provincial or Federal Government	Reliable
2020-05-09 02:53:13	Yes	Yes	Yes	No	Male	b. 25-34 years	h. Master’s	d. PKR 60,001 – PKR 80,000	d. Peshawar		Yes	d. Khyber Pakhtunkhwa	No		No		b. Severe	b. High	c. Normal	Neutral	Neutral	Likely	Likely	Very Likely	Very Likely	Very Likely	Neutral	Very Unlikely	Very Unlikely	Yes	Yes	Yes	Yes	Yes	Yes	No	Yes	No	Yes	Yes	No	Yes	Yes	Yes	No	Yes	d. Television, e. Internet/Websites, f. Social media platforms (e.g. Facebook, Instagram, Twitter, WhatsApp)	a. Symptoms / How to know if I am infected with COVID-19, d. What to do if infected with COVID-19, e. Preventive Measures	Neutral
2020-05-09 02:53:34	Yes	Yes	Yes	No	Male	b. 25-34 years	g. Bachelor’s	c. PKR 40,001 – PKR 60,000	c. Lahore		No		No		No		b. Severe	b. High	d. Well	Likely	Very Likely	Unlikely	Very Likely	Very Likely	Very Likely	Likely	Neutral	Unlikely	Unlikely	Yes	Yes	No	Yes	Yes	No	Yes	Yes	No	Yes	Yes	No	Yes	Yes	Yes	Yes	Yes	a. Newspaper, e. Internet/Websites, f. Social media platforms (e.g. Facebook, Instagram, Twitter, WhatsApp), h. Family or friends	a. Symptoms / How to know if I am infected with COVID-19, b. Current situation: number of infected cases, c. Current situation: distribution of cases, f. The intervention measures against COVID-19 enacted by the Provincial or Federal Government	Neutral
2020-05-09 03:00:27	Yes	Yes	Yes	No	Male	a. 18-24 years	g. Bachelor’s	e. PKR 80,001 – PKR 100,000	a. Islamabad		Yes	a. Sindh	No		No		c. Neutral	b. High	c. Normal	Very Likely	Very Likely	Very Likely	Very Likely	Likely	Very Likely	Very Likely	Very Likely	Very Unlikely	Very Unlikely	No	Yes	No	Yes	Yes	Yes	Yes	Yes	Yes	Yes	Yes	No	Yes	Yes	Yes	Yes	Yes	e. Internet/Websites, f. Social media platforms (e.g. Facebook, Instagram, Twitter, WhatsApp), h. Family or friends	a. Symptoms / How to know if I am infected with COVID-19, b. Current situation: number of infected cases, c. Current situation: distribution of cases, d. What to do if infected with COVID-19, e. Preventive Measures, f. The intervention measures against COVID-19 enacted by the Provincial or Federal Government	Unreliable
2020-05-09 03:10:54	Yes	Yes	Yes	No	Male	c. 35-44 years	g. Bachelor’s	c. PKR 40,001 – PKR 60,000	Wah		Yes	c. Punjab	No		No		b. Severe	b. High	d. Well	Very Likely	Very Likely	Very Likely	Very Likely	Very Likely	Very Likely	Very Likely	Neutral	Very Unlikely	Very Unlikely	Yes	Yes	Yes	Yes	Yes	Yes	Yes	Yes	Yes	Yes	Yes	Yes	Yes	Yes	Yes	Yes	Yes	e. Internet/Websites, f. Social media platforms (e.g. Facebook, Instagram, Twitter, WhatsApp), g. Doctor	a. Symptoms / How to know if I am infected with COVID-19, c. Current situation: distribution of cases, d. What to do if infected with COVID-19, e. Preventive Measures	Unreliable
2020-05-09 03:26:56	Yes	Yes	Yes	No	Male	c. 35-44 years	h. Master’s	h. Prefer not to disclose	a. Islamabad		No		No		Yes	i. Sore throat	d. Not severe	b. High	d. Well	Neutral	Likely	Very Likely	Very Likely	Very Likely	Neutral	Likely	Unlikely	Unlikely	Unlikely	Yes	Yes	Yes	Yes	Yes	Yes	Yes	Yes	Yes	Yes	Yes	No	Yes	Yes	Yes	Yes	Yes	e. Internet/Websites	a. Symptoms / How to know if I am infected with COVID-19	Reliable
2020-05-09 03:28:33	Yes	Yes	Yes	No	Female	a. 18-24 years	e. Intermediate/A-Levels/International Baccalaureate	h. Prefer not to disclose	b. Karachi	a. District Central	No		No		No		f. I do not know	c. Neutral	c. Normal	Likely	Likely	Very Likely	Very Likely	Likely	Likely	Neutral	Likely	Neutral	Neutral	Yes	Yes	Yes	Yes	Not Applicable	Yes	Yes	Yes	No	Yes	Yes	Yes	Yes	Yes	Yes	Yes	Yes	d. Television, e. Internet/Websites, f. Social media platforms (e.g. Facebook, Instagram, Twitter, WhatsApp)	a. Symptoms / How to know if I am infected with COVID-19, b. Current situation: number of infected cases, c. Current situation: distribution of cases, d. What to do if infected with COVID-19, e. Preventive Measures	Neutral
2020-05-09 03:28:26	Yes	Yes	Yes	No	Prefer not to disclose	c. 35-44 years	g. Bachelor’s	d. PKR 60,001 – PKR 80,000	a. Islamabad		No		No		No		d. Not severe	a. Very high	e. Very well	Likely	Very Likely	Very Likely	Very Likely	Very Likely	Likely	Likely	Very Unlikely	Very Unlikely	Unlikely	No	Yes	Yes	Yes	Yes	Yes	No	Yes	No	Yes	Yes	No	Yes	Yes	Yes	Yes	Yes	a. Newspaper, e. Internet/Websites, f. Social media platforms (e.g. Facebook, Instagram, Twitter, WhatsApp), h. Family or friends	a. Symptoms / How to know if I am infected with COVID-19, b. Current situation: number of infected cases, d. What to do if infected with COVID-19, e. Preventive Measures, f. The intervention measures against COVID-19 enacted by the Provincial or Federal Government	Reliable
2020-05-09 03:49:04	Yes	Yes	Yes	No	Male	c. 35-44 years	h. Master’s	c. PKR 40,001 – PKR 60,000	b. Karachi	b. District East	No		No		Yes	a. Cough	f. I do not know	b. High	c. Normal	Likely	Likely	Very Likely	Likely	Very Likely	Likely	Neutral	Very Unlikely	Very Unlikely	Very Unlikely	Yes	Yes	Yes	Yes	Yes	Yes	Not Applicable	Yes	No	No	Not Applicable	Not Applicable	Yes	Yes	Yes	Not Applicable	Yes	a. Newspaper, d. Television, e. Internet/Websites, f. Social media platforms (e.g. Facebook, Instagram, Twitter, WhatsApp), h. Family or friends	a. Symptoms / How to know if I am infected with COVID-19, b. Current situation: number of infected cases, d. What to do if infected with COVID-19, e. Preventive Measures, f. The intervention measures against COVID-19 enacted by the Provincial or Federal Government	Very Reliable
2020-05-09 03:52:48	Yes	Yes	Yes	No	Female	b. 25-34 years	g. Bachelor’s	h. Prefer not to disclose	b. Karachi	a. District Central	No		No		No		c. Neutral	b. High	e. Very well	Unlikely	Neutral	Likely	Very Likely	Very Likely	Very Likely	Very Likely	Very Likely	Unlikely	Neutral	Yes	Yes	Yes	Yes	Yes	Yes	Yes	Yes	Yes	Yes	Yes	Yes	Yes	Yes	Yes	Yes	Yes	a. Newspaper, d. Television, e. Internet/Websites, f. Social media platforms (e.g. Facebook, Instagram, Twitter, WhatsApp)	b. Current situation: number of infected cases, c. Current situation: distribution of cases, e. Preventive Measures, f. The intervention measures against COVID-19 enacted by the Provincial or Federal Government	Very Reliable
2020-05-09 04:01:01	Yes	Yes	Yes	No	Male	b. 25-34 years	g. Bachelor’s	g. ≥ PKR 120,001	b. Karachi	e. District South	No		No		No		b. Severe	c. Neutral	b. Not well	Very Likely	Very Likely	Very Likely	Unlikely	Very Likely	Very Likely	Likely	Likely	Unlikely	Neutral	Yes	Yes	No	Yes	Yes	Yes	No	Yes	No	Yes	Yes	No	Yes	Yes	Yes	Yes	Yes	e. Internet/Websites, f. Social media platforms (e.g. Facebook, Instagram, Twitter, WhatsApp)	a. Symptoms / How to know if I am infected with COVID-19, b. Current situation: number of infected cases, c. Current situation: distribution of cases, d. What to do if infected with COVID-19	Neutral
2020-05-09 04:02:10	Yes	Yes	Yes	No	Male	b. 25-34 years	h. Master’s	e. PKR 80,001 – PKR 100,000	b. Karachi	b. District East	No		No		No		d. Not severe	c. Neutral	c. Normal	Likely	Likely	Likely	Likely	Very Likely	Very Likely	Likely	Likely	Neutral	Unlikely	Yes	Yes	No	Yes	Yes	Yes	Yes	Yes	No	No	Yes	Yes	Yes	Yes	No	No	Yes	d. Television, e. Internet/Websites, f. Social media platforms (e.g. Facebook, Instagram, Twitter, WhatsApp), g. Doctor	a. Symptoms / How to know if I am infected with COVID-19, b. Current situation: number of infected cases, d. What to do if infected with COVID-19, e. Preventive Measures	Reliable
2020-05-09 04:47:30	Yes	Yes	Yes	No	Male	a. 18-24 years	g. Bachelor’s	f. PKR 100,001 – PKR 120,000	b. Karachi	a. District Central	No		No		No		b. Severe	b. High	d. Well	Very Likely	Very Likely	Very Likely	Very Likely	Very Likely	Very Likely	Likely	Neutral	Neutral	Neutral	Yes	Yes	No	No	No	No	No	Yes	No	No	No	No	Yes	Yes	Yes	No	Yes	d. Television, e. Internet/Websites, f. Social media platforms (e.g. Facebook, Instagram, Twitter, WhatsApp)	a. Symptoms / How to know if I am infected with COVID-19, c. Current situation: distribution of cases, d. What to do if infected with COVID-19, e. Preventive Measures, f. The intervention measures against COVID-19 enacted by the Provincial or Federal Government, Easy way of doing corona testing & where to admit the corona patient.	Reliable
2020-05-09 05:39:31	Yes	Yes	Yes	No	Female	b. 25-34 years	e. Intermediate/A-Levels/International Baccalaureate	h. Prefer not to disclose	b. Karachi	e. District South	No		No		No		f. I do not know	f. I do not know	e. Very well	Likely	Very Likely	Very Likely	Unlikely	Likely	Likely	Likely	Neutral	Neutral	Unlikely	Yes	Yes	Yes	Yes	Yes	Yes	Yes	Yes	Yes	Yes	Yes	Yes	Yes	Yes	Yes	Yes	Yes	d. Television, e. Internet/Websites, f. Social media platforms (e.g. Facebook, Instagram, Twitter, WhatsApp)	b. Current situation: number of infected cases, d. What to do if infected with COVID-19, e. Preventive Measures	Very Reliable
2020-05-09 06:09:54	Yes	Yes	Yes	No	Female	a. 18-24 years	e. Intermediate/A-Levels/International Baccalaureate	c. PKR 40,001 – PKR 60,000	c. Lahore		No		No		No		b. Severe	c. Neutral	c. Normal	Neutral	Likely	Very Likely	Very Likely	Likely	Very Likely	Neutral	Neutral	Very Unlikely	Very Unlikely	Yes	Yes	Yes	Yes	Yes	Yes	Yes	Yes	Yes	Yes	Yes	No	Yes	Yes	Yes	Yes	Yes	d. Television, e. Internet/Websites, f. Social media platforms (e.g. Facebook, Instagram, Twitter, WhatsApp), h. Family or friends	a. Symptoms / How to know if I am infected with COVID-19, d. What to do if infected with COVID-19	Neutral
2020-05-09 06:14:30	Yes	Yes	Yes	No	Female	c. 35-44 years	h. Master’s	e. PKR 80,001 – PKR 100,000	b. Karachi	e. District South	No		No		No		f. I do not know	c. Neutral	d. Well	Likely	Likely	Very Likely	Very Likely	Very Likely	Very Likely	Very Likely	Likely	Likely	Neutral	Yes	Yes	Yes	Yes	Yes	Yes	No	Yes	Yes	Yes	Yes	No	Yes	Yes	Yes	Yes	Yes	d. Television, e. Internet/Websites	a. Symptoms / How to know if I am infected with COVID-19, b. Current situation: number of infected cases, c. Current situation: distribution of cases, d. What to do if infected with COVID-19, e. Preventive Measures, f. The intervention measures against COVID-19 enacted by the Provincial or Federal Government	Neutral
2020-05-09 06:52:17	Yes	Yes	Yes	No	Female	b. 25-34 years	h. Master’s	c. PKR 40,001 – PKR 60,000	Manshera		No		No		Yes	a. Cough, i. Sore throat	f. I do not know	f. I do not know	e. Very well	Likely	Likely	Likely	Very Likely	Very Likely	Very Likely	Neutral	Likely	Neutral	Likely	Yes	Yes	Yes	Yes	Yes	Yes	No	Yes	No	No	Yes	No	Yes	Yes	Yes	Yes	Yes	f. Social media platforms (e.g. Facebook, Instagram, Twitter, WhatsApp)	a. Symptoms / How to know if I am infected with COVID-19	Reliable
2020-05-09 07:21:05	Yes	Yes	Yes	No	Male	b. 25-34 years	h. Master’s	c. PKR 40,001 – PKR 60,000	Dadu		No		No		No		c. Neutral	b. High	e. Very well	Likely	Very Likely	Likely	Likely	Very Likely	Likely	Very Likely	Very Likely	Likely	Very Likely	Yes	Yes	No	Yes	Yes	Yes	Yes	Yes	Yes	Yes	Yes	Yes	Yes	Yes	Yes	Yes	Yes	a. Newspaper, d. Television, e. Internet/Websites, f. Social media platforms (e.g. Facebook, Instagram, Twitter, WhatsApp), h. Family or friends	a. Symptoms / How to know if I am infected with COVID-19, d. What to do if infected with COVID-19, e. Preventive Measures	Reliable
2020-05-09 07:39:39	Yes	Yes	Yes	No	Male	c. 35-44 years	h. Master’s	d. PKR 60,001 – PKR 80,000	e. Quetta		No		No		No		c. Neutral	a. Very high	c. Normal	Very Unlikely	Very Likely	Neutral	Very Likely	Likely	Very Likely	Neutral	Unlikely	Very Unlikely	Likely	Yes	Yes	No	Yes	Yes	Yes	No	Yes	No	Yes	Yes	Yes	Yes	Yes	Yes	Yes	Yes	d. Television, f. Social media platforms (e.g. Facebook, Instagram, Twitter, WhatsApp)	b. Current situation: number of infected cases, e. Preventive Measures	Very Reliable
2020-05-09 07:46:20	Yes	Yes	Yes	No	Male	b. 25-34 years	g. Bachelor’s	g. ≥ PKR 120,001	b. Karachi	e. District South	No		No		Yes	a. Cough	f. I do not know	e. Not high at all	e. Very well	Very Likely	Very Likely	Very Likely	Very Likely	Very Likely	Very Likely	Very Likely	Very Likely	Very Unlikely	Very Unlikely	Yes	Yes	Yes	Yes	Not Applicable	Yes	Yes	Yes	Yes	Not Applicable	Yes	Yes	Yes	Yes	Yes	Yes	Yes	e. Internet/Websites, g. Doctor	a. Symptoms / How to know if I am infected with COVID-19, d. What to do if infected with COVID-19, e. Preventive Measures, Safe zone mapping, a way of telling me if this area has covid positive person so I avoid that area altogether	Very Unreliable
2020-05-09 07:52:51	Yes	Yes	Yes	No	Female	d. 45-54 years	g. Bachelor’s	g. ≥ PKR 120,001	b. Karachi	e. District South	No		No		No		b. Severe	c. Neutral	d. Well	Likely	Very Likely	Very Likely	Very Likely	Very Likely	Likely	Very Likely	Neutral	Neutral	Neutral	Yes	Yes	Yes	Yes	Yes	Yes	Yes	Yes	No	No	Yes	Yes	Yes	Yes	Yes	Yes	Yes	a. Newspaper, b. Magazine, d. Television, e. Internet/Websites, f. Social media platforms (e.g. Facebook, Instagram, Twitter, WhatsApp), g. Doctor, h. Family or friends	a. Symptoms / How to know if I am infected with COVID-19, b. Current situation: number of infected cases, c. Current situation: distribution of cases, d. What to do if infected with COVID-19, e. Preventive Measures, f. The intervention measures against COVID-19 enacted by the Provincial or Federal Government	Reliable
2020-05-09 08:25:01	Yes	Yes	Yes	No	Male	c. 35-44 years	h. Master’s	b. PKR 20,001 – PKR 40,000	b. Karachi	a. District Central	No		No		No		f. I do not know	f. I do not know	c. Normal	Likely	Likely	Likely	Likely	Very Likely	Very Likely	Likely	Likely	Unlikely	Unlikely	Yes	Yes	Yes	Yes	Yes	Yes	Yes	Yes	Yes	Yes	Yes	Yes	Yes	Yes	Yes	Yes	Yes	d. Television, e. Internet/Websites, f. Social media platforms (e.g. Facebook, Instagram, Twitter, WhatsApp)	a. Symptoms / How to know if I am infected with COVID-19, b. Current situation: number of infected cases, c. Current situation: distribution of cases, d. What to do if infected with COVID-19, e. Preventive Measures, f. The intervention measures against COVID-19 enacted by the Provincial or Federal Government	Reliable
2020-05-09 08:34:14	Yes	Yes	Yes	No	Female	f. 65-74 years	k. Prefer not to disclose	h. Prefer not to disclose	b. Karachi	e. District South	No		No		No		b. Severe	b. High	d. Well	Likely	Likely	Likely	Likely	Very Likely	Very Likely	Likely	Neutral	Very Unlikely	Very Unlikely	Yes	Yes	Yes	Yes	Yes	Yes	Yes	Yes	Yes	Yes	Yes	Yes	Yes	Yes	Yes	Yes	Yes	a. Newspaper, e. Internet/Websites, f. Social media platforms (e.g. Facebook, Instagram, Twitter, WhatsApp), h. Family or friends	a. Symptoms / How to know if I am infected with COVID-19, b. Current situation: number of infected cases, c. Current situation: distribution of cases, d. What to do if infected with COVID-19, f. The intervention measures against COVID-19 enacted by the Provincial or Federal Government	Reliable
2020-05-09 08:36:46	Yes	Yes	Yes	No	Male	b. 25-34 years	h. Master’s	g. ≥ PKR 120,001	Kohat		Yes	c. Punjab, d. Khyber Pakhtunkhwa	No		Yes	a. Cough	c. Neutral	b. High	c. Normal	Unlikely	Likely	Very Likely	Very Likely	Neutral	Likely	Likely	Unlikely	Unlikely	Unlikely	Yes	Yes	No	Yes	Yes	Yes	No	Yes	No	Yes	Yes	No	Not Applicable	Yes	Not Applicable	No	Yes	e. Internet/Websites, f. Social media platforms (e.g. Facebook, Instagram, Twitter, WhatsApp), h. Family or friends	a. Symptoms / How to know if I am infected with COVID-19, b. Current situation: number of infected cases, c. Current situation: distribution of cases, d. What to do if infected with COVID-19, e. Preventive Measures, f. The intervention measures against COVID-19 enacted by the Provincial or Federal Government	Reliable
2020-05-09 09:15:12	Yes	Yes	Yes	No	Male	e. 55-64 years	g. Bachelor’s	g. ≥ PKR 120,001	b. Karachi	a. District Central	No		No		Yes	d. Headache, e. Muscle pain/Body ache, f. Persistent fever (body temperature ≥ 38°C for at least one day)	e. Not severe at all	b. High	d. Well	Very Likely	Very Likely	Very Likely	Very Likely	Likely	Likely	Very Likely	Very Likely	Neutral	Neutral	Yes	Yes	Yes	Yes	Yes	Not Applicable	Yes	Yes	Yes	Yes	Yes	Yes	Yes	Yes	Yes	Yes	Yes	d. Television, e. Internet/Websites, f. Social media platforms (e.g. Facebook, Instagram, Twitter, WhatsApp)	a. Symptoms / How to know if I am infected with COVID-19, b. Current situation: number of infected cases, d. What to do if infected with COVID-19, e. Preventive Measures	Neutral
2020-05-09 09:18:24	Yes	Yes	Yes	No	Male	a. 18-24 years	g. Bachelor’s	e. PKR 80,001 – PKR 100,000	e. Quetta		No		No		No		c. Neutral	b. High	e. Very well	Very Unlikely	Likely	Very Unlikely	Likely	Very Likely	Likely	Neutral	Likely	Neutral	Neutral	Yes	Yes	No	Yes	Yes	Yes	Yes	Yes	Yes	Yes	Yes	Yes	Yes	Yes	Yes	Yes	Yes	d. Television, e. Internet/Websites, f. Social media platforms (e.g. Facebook, Instagram, Twitter, WhatsApp), h. Family or friends	a. Symptoms / How to know if I am infected with COVID-19, d. What to do if infected with COVID-19, e. Preventive Measures	Neutral
2020-05-09 10:08:01	Yes	Yes	Yes	No	Male	b. 25-34 years	g. Bachelor’s	d. PKR 60,001 – PKR 80,000	Hyderabad		No		No		No		c. Neutral	a. Very high	c. Normal	Unlikely	Unlikely	Likely	Likely	Very Likely	Likely	Very Unlikely	Very Unlikely	Very Unlikely	Very Unlikely	Yes	Yes	Not Applicable	Yes	Yes	Yes	No	No	No	No	No	No	Not Applicable	No	Yes	Yes	Yes	d. Television, e. Internet/Websites, f. Social media platforms (e.g. Facebook, Instagram, Twitter, WhatsApp)	a. Symptoms / How to know if I am infected with COVID-19, d. What to do if infected with COVID-19, e. Preventive Measures, f. The intervention measures against COVID-19 enacted by the Provincial or Federal Government	Very Unreliable
2020-05-09 10:24:59	Yes	Yes	Yes	No	Male	a. 18-24 years	g. Bachelor’s	f. PKR 100,001 – PKR 120,000	b. Karachi	a. District Central	No		No		No		b. Severe	b. High	d. Well	Very Likely	Very Likely	Very Likely	Very Likely	Very Likely	Very Likely	Likely	Neutral	Neutral	Neutral	Yes	Yes	No	No	No	No	No	Yes	No	No	No	No	Yes	Yes	Yes	No	Yes	d. Television, e. Internet/Websites, f. Social media platforms (e.g. Facebook, Instagram, Twitter, WhatsApp)	a. Symptoms / How to know if I am infected with COVID-19, c. Current situation: distribution of cases, d. What to do if infected with COVID-19, e. Preventive Measures, f. The intervention measures against COVID-19 enacted by the Provincial or Federal Government, Easy way of doing corona testing & where to admit the corona patient.	Reliable
2020-05-09 10:28:41	Yes	Yes	Yes	No	Male	f. 65-74 years	h. Master’s	b. PKR 20,001 – PKR 40,000	Multan		No		No		No		d. Not severe	b. High	d. Well	Unlikely	Very Likely	Unlikely	Very Likely	Likely	Likely	Likely	Neutral	Unlikely	Very Likely	Yes	Yes	Yes	Yes	Yes	Yes	Yes	Yes	Yes	Yes	Yes	Yes	Yes	Yes	Yes	Yes	Yes	d. Television	b. Current situation: number of infected cases	Unreliable
2020-05-09 10:46:51	Yes	Yes	Yes	No	Male	b. 25-34 years	h. Master’s	c. PKR 40,001 – PKR 60,000	a. Islamabad		No		No		No		f. I do not know	b. High	b. Not well	Very Likely	Very Likely	Very Likely	Likely	Very Likely	Very Likely	Likely	Likely	Unlikely	Neutral	Yes	Yes	Not Applicable	Yes	Yes	Yes	Yes	Yes	Yes	Yes	Yes	No	Yes	Yes	Yes	Yes	Yes	a. Newspaper, d. Television, e. Internet/Websites, f. Social media platforms (e.g. Facebook, Instagram, Twitter, WhatsApp)	a. Symptoms / How to know if I am infected with COVID-19, b. Current situation: number of infected cases, c. Current situation: distribution of cases, d. What to do if infected with COVID-19, e. Preventive Measures, f. The intervention measures against COVID-19 enacted by the Provincial or Federal Government	Reliable
2020-05-09 11:05:07	Yes	Yes	Yes	No	Male	a. 18-24 years	e. Intermediate/A-Levels/International Baccalaureate	h. Prefer not to disclose	b. Karachi	e. District South	No		No		No		b. Severe	d. Not high	c. Normal	Very Likely	Unlikely	Very Likely	Very Likely	Very Likely	Unlikely	Unlikely	Very Likely	Unlikely	Unlikely	Yes	Yes	Yes	Yes	Yes	Yes	Yes	Yes	Yes	Yes	Yes	Yes	Yes	Yes	Yes	Yes	No
2020-05-09 11:06:00	Yes	Yes	Yes	No	Female	a. 18-24 years	e. Intermediate/A-Levels/International Baccalaureate	h. Prefer not to disclose	b. Karachi	e. District South	No		No		No		b. Severe	b. High	e. Very well	Very Likely	Very Likely	Very Likely	Very Likely	Likely	Very Likely	Likely	Very Unlikely	Very Unlikely	Very Unlikely	Yes	Yes	Yes	Yes	Yes	Yes	Yes	Yes	Yes	Yes	Yes	Yes	Yes	Yes	Yes	Yes	Yes	d. Television, e. Internet/Websites, f. Social media platforms (e.g. Facebook, Instagram, Twitter, WhatsApp), g. Doctor, h. Family or friends	a. Symptoms / How to know if I am infected with COVID-19, b. Current situation: number of infected cases, c. Current situation: distribution of cases, e. Preventive Measures, f. The intervention measures against COVID-19 enacted by the Provincial or Federal Government	Very Reliable
2020-05-09 11:07:03	Yes	Yes	Yes	No	Male	a. 18-24 years	g. Bachelor’s	h. Prefer not to disclose	Hafizabad		No		No		Yes	i. Sore throat	e. Not severe at all	c. Neutral	d. Well	Very Likely	Very Likely	Very Likely	Very Likely	Very Likely	Very Likely	Very Likely	Very Likely	Very Likely	Very Likely	Yes	Yes	Yes	Yes	Yes	Yes	Yes	Yes	Yes	Yes	Yes	Yes	Yes	Yes	Yes	Yes	Yes	a. Newspaper, e. Internet/Websites, g. Doctor	d. What to do if infected with COVID-19	Reliable
2020-05-09 11:08:55	Yes	Yes	Yes	No	Female	c. 35-44 years	g. Bachelor’s	h. Prefer not to disclose	c. Lahore		No		No		No		f. I do not know	f. I do not know	c. Normal	Likely	Likely	Very Likely	Very Likely	Very Likely	Very Likely	Very Likely	Likely	Likely	Neutral	Yes	Yes	Yes	Yes	Yes	Yes	Yes	Yes	Yes	Yes	Yes	Yes	Yes	Yes	Yes	Yes	Yes	d. Television, e. Internet/Websites, h. Family or friends	e. Preventive Measures	Unreliable
2020-05-09 11:09:58	Yes	Yes	Yes	No	Male	b. 25-34 years	g. Bachelor’s	a. PKR 20,000 or below	c. Lahore		No		No		No		b. Severe	b. High	d. Well	Likely	Very Likely	Very Likely	Very Likely	Very Likely	Very Likely	Likely	Neutral	Neutral	Unlikely	Yes	Yes	Yes	Yes	Yes	Yes	No	Yes	Yes	Yes	Yes	Yes	Yes	Yes	Yes	No	Yes	a. Newspaper, d. Television, e. Internet/Websites, f. Social media platforms (e.g. Facebook, Instagram, Twitter, WhatsApp)	b. Current situation: number of infected cases, e. Preventive Measures, f. The intervention measures against COVID-19 enacted by the Provincial or Federal Government	Reliable
2020-05-09 12:29:58	Yes	Yes	Yes	No	Male	c. 35-44 years	g. Bachelor’s	h. Prefer not to disclose	b. Karachi	e. District South	No		No		No		b. Severe	d. Not high	d. Well	Very Likely	Very Likely	Very Likely	Very Likely	Very Likely	Very Likely	Neutral	Neutral	Neutral	Neutral	Yes	Yes	Yes	Yes	Yes	Yes	Yes	Yes	Yes	Yes	Yes	No	Yes	Yes	Yes	Yes	Yes	a. Newspaper, d. Television, e. Internet/Websites, f. Social media platforms (e.g. Facebook, Instagram, Twitter, WhatsApp), g. Doctor, h. Family or friends	a. Symptoms / How to know if I am infected with COVID-19, b. Current situation: number of infected cases, c. Current situation: distribution of cases, d. What to do if infected with COVID-19, e. Preventive Measures, f. The intervention measures against COVID-19 enacted by the Provincial or Federal Government	Very Reliable
2020-05-09 12:32:24	Yes	Yes	Yes	No	Female	c. 35-44 years	h. Master’s	e. PKR 80,001 – PKR 100,000	Hyderabad		No		No		No		c. Neutral	b. High	e. Very well	Very Likely	Very Likely	Very Likely	Likely	Very Likely	Likely	Neutral	Neutral	Neutral	Very Likely	Yes	Yes	No	No	Yes	Yes	Yes	Yes	Yes	Yes	Yes	Yes	Yes	Yes	Yes	Yes	Yes	a. Newspaper, d. Television, e. Internet/Websites, f. Social media platforms (e.g. Facebook, Instagram, Twitter, WhatsApp)	b. Current situation: number of infected cases, c. Current situation: distribution of cases, f. The intervention measures against COVID-19 enacted by the Provincial or Federal Government	Very Reliable
2020-05-09 12:43:54	Yes	Yes	Yes	No	Male	c. 35-44 years	h. Master’s	g. ≥ PKR 120,001	c. Lahore		No		No		No		d. Not severe	b. High	e. Very well	Very Likely	Very Likely	Very Likely	Likely	Very Likely	Very Likely	Neutral	Likely	Neutral	Neutral	Yes	Yes	Yes	Yes	Yes	No	No	No	No	Not Applicable	Yes	No	No	Yes	Yes	Yes	Yes	a. Newspaper, e. Internet/Websites, f. Social media platforms (e.g. Facebook, Instagram, Twitter, WhatsApp)	a. Symptoms / How to know if I am infected with COVID-19	Very Reliable
2020-05-09 13:26:17	Yes	Yes	Yes	No	Male	c. 35-44 years	g. Bachelor’s	g. ≥ PKR 120,001	b. Karachi	e. District South	No		No		Yes	a. Cough, d. Headache	c. Neutral	a. Very high	c. Normal	Likely	Very Likely	Very Likely	Very Likely	Very Likely	Very Likely	Very Likely	Likely	Very Unlikely	Very Unlikely	Yes	Yes	Yes	Yes	Yes	Yes	No	Yes	No	Yes	Yes	No	Yes	Yes	Yes	Yes	Yes	a. Newspaper, c. Radio, d. Television, e. Internet/Websites, f. Social media platforms (e.g. Facebook, Instagram, Twitter, WhatsApp)	a. Symptoms / How to know if I am infected with COVID-19, b. Current situation: number of infected cases, c. Current situation: distribution of cases, d. What to do if infected with COVID-19, e. Preventive Measures, f. The intervention measures against COVID-19 enacted by the Provincial or Federal Government	Reliable
2020-05-09 13:32:46	Yes	Yes	Yes	No	Male	b. 25-34 years	g. Bachelor’s	g. ≥ PKR 120,001	b. Karachi	e. District South	No		No		No		f. I do not know	f. I do not know	c. Normal	Very Likely	Very Likely	Very Likely	Very Likely	Very Likely	Very Likely	Very Likely	Very Likely	Neutral	Neutral	Yes	Yes	Yes	Yes	Yes	Yes	Yes	Yes	Yes	Yes	Yes	No	Yes	Yes	Yes	Yes	Yes	d. Television, f. Social media platforms (e.g. Facebook, Instagram, Twitter, WhatsApp)	a. Symptoms / How to know if I am infected with COVID-19, d. What to do if infected with COVID-19, e. Preventive Measures, f. The intervention measures against COVID-19 enacted by the Provincial or Federal Government	Neutral
2020-05-09 13:33:00	Yes	Yes	Yes	No	Female	c. 35-44 years	h. Master’s	b. PKR 20,001 – PKR 40,000	b. Karachi	e. District South	No		No		No		c. Neutral	a. Very high	e. Very well	Neutral	Likely	Very Likely	Very Likely	Very Likely	Very Likely	Very Likely	Likely	Likely	Likely	Yes	Yes	Yes	Yes	Yes	Yes	Yes	Yes	Yes	Yes	Yes	Yes	Yes	Yes	Yes	Yes	Yes	d. Television, e. Internet/Websites, f. Social media platforms (e.g. Facebook, Instagram, Twitter, WhatsApp)	a. Symptoms / How to know if I am infected with COVID-19, b. Current situation: number of infected cases, c. Current situation: distribution of cases, f. The intervention measures against COVID-19 enacted by the Provincial or Federal Government	Reliable
2020-05-09 13:37:41	Yes	Yes	Yes	No	Female	b. 25-34 years	g. Bachelor’s	h. Prefer not to disclose	b. Karachi	a. District Central	No		No		No		f. I do not know	b. High	e. Very well	Very Likely	Very Likely	Very Likely	Very Likely	Very Likely	Very Likely	Neutral	Neutral	Unlikely	Unlikely	Yes	Yes	Yes	Yes	Yes	Yes	Yes	Yes	No	Yes	Yes	No	Yes	Yes	Yes	Yes	Yes	d. Television, f. Social media platforms (e.g. Facebook, Instagram, Twitter, WhatsApp)	a. Symptoms / How to know if I am infected with COVID-19, b. Current situation: number of infected cases, d. What to do if infected with COVID-19	Very Reliable
2020-05-09 13:39:59	Yes	Yes	Yes	No	Male	a. 18-24 years	e. Intermediate/A-Levels/International Baccalaureate	d. PKR 60,001 – PKR 80,000	a. Islamabad		No		No		No		b. Severe	a. Very high	c. Normal	Very Likely	Very Likely	Very Likely	Very Likely	Very Likely	Very Likely	Very Likely	Neutral	Unlikely	Neutral	Yes	Yes	No	Yes	Yes	Yes	Yes	Yes	Yes	Yes	Yes	Yes	Yes	Yes	Yes	Yes	Yes	d. Television, f. Social media platforms (e.g. Facebook, Instagram, Twitter, WhatsApp), h. Family or friends	a. Symptoms / How to know if I am infected with COVID-19, b. Current situation: number of infected cases, e. Preventive Measures	Reliable
2020-05-09 13:46:26	Yes	Yes	Yes	No	Male	b. 25-34 years	h. Master’s	g. ≥ PKR 120,001	a. Islamabad		No		No		No		c. Neutral	b. High	c. Normal	Likely	Likely	Very Likely	Very Likely	Very Likely	Very Likely	Very Likely	Likely	Neutral	Unlikely	Yes	Yes	Yes	Yes	Yes	Yes	Yes	Yes	Yes	Yes	Yes	Yes	Yes	Yes	Yes	Yes	Yes	e. Internet/Websites, g. Doctor	c. Current situation: distribution of cases, d. What to do if infected with COVID-19, e. Preventive Measures, f. The intervention measures against COVID-19 enacted by the Provincial or Federal Government	Unreliable
2020-05-09 13:50:04	Yes	Yes	Yes	No	Female	b. 25-34 years	h. Master’s	e. PKR 80,001 – PKR 100,000	Rawalpindi		No		No		No		e. Not severe at all	a. Very high	d. Well	Neutral	Very Likely	Very Likely	Very Likely	Very Likely	Very Likely	Very Likely	Neutral	Neutral	Very Unlikely	Yes	Yes	Yes	Yes	Yes	Yes	No	No	Yes	Yes	Yes	Yes	Yes	Yes	Yes	No	Yes	a. Newspaper, d. Television, e. Internet/Websites	a. Symptoms / How to know if I am infected with COVID-19, b. Current situation: number of infected cases, d. What to do if infected with COVID-19, e. Preventive Measures	Neutral
2020-05-09 14:01:14	Yes	Yes	Yes	No	Male	c. 35-44 years	g. Bachelor’s	b. PKR 20,001 – PKR 40,000	Faisalabad		No		No		Yes	i. Sore throat	f. I do not know	b. High	d. Well	Likely	Very Likely	Likely	Very Likely	Very Likely	Very Likely	Unlikely	Unlikely	Unlikely	Unlikely	Yes	Yes	Yes	Yes	Yes	Yes	No	Yes	No	No	Yes	No	Yes	Yes	Yes	Yes	Yes	e. Internet/Websites, f. Social media platforms (e.g. Facebook, Instagram, Twitter, WhatsApp)	d. What to do if infected with COVID-19, e. Preventive Measures	Unreliable
2020-05-09 14:10:47	Yes	Yes	Yes	No	Male	c. 35-44 years	g. Bachelor’s	e. PKR 80,001 – PKR 100,000	Multan		No		No		No		b. Severe	d. Not high	c. Normal	Likely	Very Likely	Very Likely	Likely	Very Likely	Likely	Very Likely	Very Likely	Neutral	Neutral	Yes	Yes	Yes	Yes	Yes	Yes	Yes	Yes	Yes	Yes	Yes	Yes	Yes	Yes	Yes	Yes	No
2020-05-09 14:19:17	Yes	Yes	Yes	No	Male	a. 18-24 years	e. Intermediate/A-Levels/International Baccalaureate	g. ≥ PKR 120,001	Rawalpindi		No		No		No		c. Neutral	b. High	c. Normal	Neutral	Likely	Very Likely	Very Likely	Very Likely	Likely	Neutral	Neutral	Very Unlikely	Unlikely	Yes	Yes	Yes	Yes	Yes	Yes	Yes	Yes	Yes	Yes	Yes	Yes	Yes	Yes	Yes	Yes	Yes	d. Television, e. Internet/Websites, f. Social media platforms (e.g. Facebook, Instagram, Twitter, WhatsApp)	a. Symptoms / How to know if I am infected with COVID-19, b. Current situation: number of infected cases, c. Current situation: distribution of cases, d. What to do if infected with COVID-19, e. Preventive Measures, f. The intervention measures against COVID-19 enacted by the Provincial or Federal Government	Unreliable
2020-05-09 14:19:40	Yes	Yes	Yes	No	Female	b. 25-34 years	g. Bachelor’s	g. ≥ PKR 120,001	b. Karachi	b. District East	No		No		No		b. Severe	b. High	d. Well	Very Likely	Very Likely	Very Likely	Very Likely	Very Likely	Very Likely	Very Likely	Very Likely	Very Unlikely	Very Unlikely	Yes	Yes	Yes	Yes	Yes	Yes	Yes	Yes	Yes	Yes	Yes	Yes	Yes	Yes	Yes	Yes	Yes	d. Television, e. Internet/Websites, f. Social media platforms (e.g. Facebook, Instagram, Twitter, WhatsApp), h. Family or friends	a. Symptoms / How to know if I am infected with COVID-19, b. Current situation: number of infected cases, c. Current situation: distribution of cases, d. What to do if infected with COVID-19, e. Preventive Measures, f. The intervention measures against COVID-19 enacted by the Provincial or Federal Government	Reliable
2020-05-09 14:31:42	Yes	Yes	Yes	No	Male	a. 18-24 years	g. Bachelor’s	c. PKR 40,001 – PKR 60,000	a. Islamabad		No		No		No		b. Severe	d. Not high	d. Well	Neutral	Very Likely	Neutral	Very Likely	Very Likely	Very Likely	Very Likely	Very Likely	Very Likely	Likely	Yes	Yes	Yes	Yes	No	No	Not Applicable	Yes	Yes	Yes	Yes	Yes	Yes	Yes	Yes	Yes	Yes	e. Internet/Websites, f. Social media platforms (e.g. Facebook, Instagram, Twitter, WhatsApp)	b. Current situation: number of infected cases, e. Preventive Measures	Reliable
2020-05-09 14:34:41	Yes	Yes	Yes	No	Male	c. 35-44 years	h. Master’s	g. ≥ PKR 120,001	rawalpindi		No		No		Yes	a. Cough, e. Muscle pain/Body ache, itching in throat	f. I do not know	c. Neutral	e. Very well	Very Likely	Likely	Likely	Very Likely	Likely	Very Likely	Very Likely	Likely	Likely	Neutral	Yes	Yes	Yes	Yes	Yes	Yes	Yes	Yes	Yes	Yes	Yes	Yes	Yes	Yes	Yes	Yes	Yes	d. Television, f. Social media platforms (e.g. Facebook, Instagram, Twitter, WhatsApp)	a. Symptoms / How to know if I am infected with COVID-19, b. Current situation: number of infected cases, c. Current situation: distribution of cases, d. What to do if infected with COVID-19, e. Preventive Measures, f. The intervention measures against COVID-19 enacted by the Provincial or Federal Government	Reliable
2020-05-09 14:43:51	Yes	Yes	Yes	No	Male	b. 25-34 years	h. Master’s	g. ≥ PKR 120,001	b. Karachi	e. District South	No		No		No		f. I do not know	a. Very high	c. Normal	Unlikely	Likely	Unlikely	Likely	Very Likely	Very Unlikely	Unlikely	Unlikely	Very Unlikely	Very Unlikely	No	Yes	No	Yes	Yes	No	No	Yes	No	Yes	Yes	No	Yes	Yes	Yes	Yes	No
2020-05-09 14:47:09	Yes	Yes	Yes	No	Male	b. 25-34 years	h. Master’s	d. PKR 60,001 – PKR 80,000	c. Lahore		No		No		No		b. Severe	c. Neutral	e. Very well	Very Unlikely	Very Unlikely	Likely	Very Likely	Likely	Very Likely	Very Likely	Very Likely	Likely	Likely	No	Yes	Yes	Yes	Yes	Yes	Yes	Yes	Yes	Yes	Yes	Yes	Yes	Yes	Yes	Yes	Yes	d. Television, e. Internet/Websites, f. Social media platforms (e.g. Facebook, Instagram, Twitter, WhatsApp)	a. Symptoms / How to know if I am infected with COVID-19, b. Current situation: number of infected cases, c. Current situation: distribution of cases, d. What to do if infected with COVID-19, e. Preventive Measures, f. The intervention measures against COVID-19 enacted by the Provincial or Federal Government	Very Reliable
2020-05-09 14:48:05	Yes	Yes	Yes	No	Male	b. 25-34 years	h. Master’s	g. ≥ PKR 120,001	b. Karachi	b. District East	No		No		No		b. Severe	b. High	e. Very well	Likely	Very Likely	Likely	Likely	Very Likely	Very Likely	Likely	Likely	Unlikely	Unlikely	Yes	Yes	Yes	Yes	Yes	Yes	No	No	No	Yes	Yes	No	Yes	Yes	Yes	Yes	Yes	d. Television, e. Internet/Websites, f. Social media platforms (e.g. Facebook, Instagram, Twitter, WhatsApp), h. Family or friends	a. Symptoms / How to know if I am infected with COVID-19, b. Current situation: number of infected cases, c. Current situation: distribution of cases, d. What to do if infected with COVID-19, e. Preventive Measures, f. The intervention measures against COVID-19 enacted by the Provincial or Federal Government	Reliable
2020-05-09 14:54:04	Yes	Yes	Yes	No	Male	c. 35-44 years	h. Master’s	c. PKR 40,001 – PKR 60,000	b. Karachi	b. District East	No		No		No		b. Severe	b. High	e. Very well	Very Likely	Very Likely	Very Likely	Very Likely	Very Likely	Very Likely	Very Likely	Likely	Likely	Very Likely	Yes	Yes	Yes	Yes	Yes	Yes	No	Yes	Yes	No	Yes	No	Yes	Yes	Yes	Yes	Yes	a. Newspaper, d. Television, e. Internet/Websites, f. Social media platforms (e.g. Facebook, Instagram, Twitter, WhatsApp), g. Doctor, h. Family or friends	a. Symptoms / How to know if I am infected with COVID-19, b. Current situation: number of infected cases, c. Current situation: distribution of cases, d. What to do if infected with COVID-19, e. Preventive Measures, f. The intervention measures against COVID-19 enacted by the Provincial or Federal Government	Neutral
2020-05-09 14:56:58	Yes	Yes	Yes	No	Male	b. 25-34 years	g. Bachelor’s	e. PKR 80,001 – PKR 100,000	Hyderabad		Yes	a. Sindh	No		No		d. Not severe	c. Neutral	d. Well	Very Likely	Very Likely	Very Likely	Likely	Very Likely	Very Likely	Likely	Likely	Unlikely	Very Unlikely	Yes	Yes	No	Yes	Yes	Not Applicable	Yes	Yes	Yes	Yes	Yes	Yes	Yes	Yes	Yes	Yes	Yes	e. Internet/Websites, f. Social media platforms (e.g. Facebook, Instagram, Twitter, WhatsApp), h. Family or friends	a. Symptoms / How to know if I am infected with COVID-19, b. Current situation: number of infected cases, d. What to do if infected with COVID-19, e. Preventive Measures	Very Reliable
2020-05-09 15:01:04	Yes	Yes	Yes	No	Male	a. 18-24 years	g. Bachelor’s	h. Prefer not to disclose	Sukkur		Yes	a. Sindh	No		No		f. I do not know	b. High	e. Very well	Likely	Very Likely	Likely	Very Likely	Very Likely	Very Likely	Likely	Likely	Unlikely	Unlikely	No	Yes	Yes	Yes	Yes	Yes	Yes	Yes	Yes	Yes	Yes	Yes	Yes	Yes	Yes	Yes	Yes	e. Internet/Websites	b. Current situation: number of infected cases, c. Current situation: distribution of cases, f. The intervention measures against COVID-19 enacted by the Provincial or Federal Government	Reliable
2020-05-09 15:06:59	Yes	Yes	Yes	No	Male	b. 25-34 years	h. Master’s	h. Prefer not to disclose	c. Lahore		No		No		No		f. I do not know	c. Neutral	e. Very well	Likely	Very Likely	Very Likely	Very Likely	Very Likely	Very Likely	Very Likely	Likely	Neutral	Unlikely	Yes	Yes	Yes	Yes	Yes	Yes	Yes	Yes	Yes	Yes	Yes	Yes	Yes	Yes	Yes	Yes	Yes	a. Newspaper, e. Internet/Websites, f. Social media platforms (e.g. Facebook, Instagram, Twitter, WhatsApp)	a. Symptoms / How to know if I am infected with COVID-19, b. Current situation: number of infected cases, c. Current situation: distribution of cases, d. What to do if infected with COVID-19, e. Preventive Measures, f. The intervention measures against COVID-19 enacted by the Provincial or Federal Government	Neutral
2020-05-09 15:26:59	Yes	Yes	Yes	No	Male	b. 25-34 years	g. Bachelor’s	d. PKR 60,001 – PKR 80,000	b. Karachi	b. District East	No		No		Yes	a. Cough, g. Runny nose, i. Sore throat	b. Severe	c. Neutral	c. Normal	Unlikely	Unlikely	Likely	Likely	Likely	Likely	Likely	Unlikely	Unlikely	Unlikely	Yes	Yes	Yes	Yes	Yes	Yes	No	Yes	Yes	Yes	Yes	Yes	Yes	Yes	Yes	Yes	No
2020-05-09 15:48:14	Yes	Yes	Yes	No	Male	b. 25-34 years	h. Master’s	d. PKR 60,001 – PKR 80,000	Dadu		Yes	a. Sindh	No		No		a. Very severe	d. Not high	d. Well	Very Likely	Very Likely	Very Likely	Very Likely	Very Likely	Very Likely	Very Likely	Likely	Likely	Very Likely	Yes	Yes	Yes	Yes	Yes	Yes	Yes	Yes	Yes	Yes	Yes	Yes	Yes	Yes	Yes	Yes	Yes	a. Newspaper, e. Internet/Websites, f. Social media platforms (e.g. Facebook, Instagram, Twitter, WhatsApp), g. Doctor	a. Symptoms / How to know if I am infected with COVID-19, b. Current situation: number of infected cases, c. Current situation: distribution of cases, d. What to do if infected with COVID-19, e. Preventive Measures, f. The intervention measures against COVID-19 enacted by the Provincial or Federal Government	Very Reliable
2020-05-09 15:48:21	Yes	Yes	Yes	No	Male	a. 18-24 years	g. Bachelor’s	d. PKR 60,001 – PKR 80,000	Hyderabad		No		No		No		b. Severe	b. High	c. Normal	Likely	Very Likely	Neutral	Very Likely	Very Likely	Neutral	Neutral	Likely	Very Unlikely	Very Unlikely	Yes	Yes	Yes	Yes	Yes	No	No	Yes	Yes	Yes	Yes	No	Yes	Yes	Yes	Yes	Yes	a. Newspaper, d. Television, e. Internet/Websites, f. Social media platforms (e.g. Facebook, Instagram, Twitter, WhatsApp), g. Doctor	a. Symptoms / How to know if I am infected with COVID-19, b. Current situation: number of infected cases, f. The intervention measures against COVID-19 enacted by the Provincial or Federal Government	Very Reliable
2020-05-09 15:48:38	Yes	Yes	Yes	No	Male	b. 25-34 years	h. Master’s	c. PKR 40,001 – PKR 60,000	Sanghar		No		No		No		a. Very severe	d. Not high	d. Well	Very Likely	Very Likely	Very Likely	Very Likely	Very Likely	Very Likely	Very Likely	Very Likely	Likely	Unlikely	Yes	Yes	No	Yes	Yes	Yes	Yes	Yes	Yes	Yes	Yes	Yes	Yes	Yes	Yes	Yes	Yes	e. Internet/Websites, f. Social media platforms (e.g. Facebook, Instagram, Twitter, WhatsApp), h. Family or friends	a. Symptoms / How to know if I am infected with COVID-19, b. Current situation: number of infected cases, c. Current situation: distribution of cases, d. What to do if infected with COVID-19, e. Preventive Measures, f. The intervention measures against COVID-19 enacted by the Provincial or Federal Government	Very Reliable
2020-05-09 15:52:13	Yes	Yes	Yes	No	Female	a. 18-24 years	e. Intermediate/A-Levels/International Baccalaureate	a. PKR 20,000 or below	Chenab nagar		No		No		No		b. Severe	b. High	d. Well	Likely	Likely	Very Likely	Very Likely	Very Likely	Very Likely	Unlikely	Unlikely	Unlikely	Unlikely	Not Applicable	Yes	Yes	Yes	Yes	Yes	Yes	Yes	Yes	Yes	Yes	Yes	Yes	Yes	Yes	Yes	Yes	d. Television, e. Internet/Websites, f. Social media platforms (e.g. Facebook, Instagram, Twitter, WhatsApp)	c. Current situation: distribution of cases, f. The intervention measures against COVID-19 enacted by the Provincial or Federal Government	Reliable
2020-05-09 16:10:14	Yes	Yes	Yes	No	Male	b. 25-34 years	h. Master’s	g. ≥ PKR 120,001	b. Karachi	e. District South	No		No		No		a. Very severe	b. High	e. Very well	Very Likely	Very Likely	Very Likely	Very Likely	Very Likely	Very Likely	Very Likely	Likely	Neutral	Neutral	Yes	Yes	Yes	Yes	Yes	Yes	Yes	Yes	Yes	Yes	Yes	Yes	Yes	Yes	Yes	Yes	Yes	e. Internet/Websites, f. Social media platforms (e.g. Facebook, Instagram, Twitter, WhatsApp), h. Family or friends	a. Symptoms / How to know if I am infected with COVID-19, b. Current situation: number of infected cases, c. Current situation: distribution of cases, d. What to do if infected with COVID-19, e. Preventive Measures	Neutral
2020-05-09 16:44:02	Yes	Yes	Yes	No	Female	c. 35-44 years	h. Master’s	e. PKR 80,001 – PKR 100,000	Rawalpindi		No		No		No		a. Very severe	b. High	d. Well	Likely	Likely	Very Likely	Very Likely	Very Likely	Very Likely	Very Likely	Likely	Unlikely	Unlikely	Yes	Yes	Yes	Yes	Yes	Yes	Yes	Yes	Yes	Yes	Yes	Yes	Yes	Yes	Yes	Yes	Yes	a. Newspaper, d. Television, e. Internet/Websites, f. Social media platforms (e.g. Facebook, Instagram, Twitter, WhatsApp)	d. What to do if infected with COVID-19, f. The intervention measures against COVID-19 enacted by the Provincial or Federal Government	Very Reliable
2020-05-09 16:53:13	Yes	Yes	Yes	No	Male	c. 35-44 years	g. Bachelor’s	e. PKR 80,001 – PKR 100,000	b. Karachi	a. District Central	No		No		No		b. Severe	b. High	e. Very well	Neutral	Neutral	Likely	Likely	Very Likely	Very Likely	Very Likely	Likely	Likely	Neutral	Yes	Yes	Yes	Yes	Yes	Yes	Yes	Yes	Yes	Yes	Yes	Yes	Yes	Yes	Yes	Yes	Yes	a. Newspaper, d. Television, e. Internet/Websites, f. Social media platforms (e.g. Facebook, Instagram, Twitter, WhatsApp), g. Doctor	a. Symptoms / How to know if I am infected with COVID-19, d. What to do if infected with COVID-19, e. Preventive Measures	Reliable
2020-05-09 16:59:07	Yes	Yes	Yes	No	Male	b. 25-34 years	h. Master’s	c. PKR 40,001 – PKR 60,000	Nawabshah		Yes	a. Sindh	No		No		d. Not severe	b. High	e. Very well	Very Likely	Very Likely	Likely	Likely	Likely	Likely	Neutral	Neutral	Unlikely	Unlikely	Yes	Yes	Yes	Yes	Yes	Yes	Yes	Yes	Yes	Yes	Yes	Yes	Yes	Yes	Yes	Yes	Yes	a. Newspaper, e. Internet/Websites, f. Social media platforms (e.g. Facebook, Instagram, Twitter, WhatsApp)	a. Symptoms / How to know if I am infected with COVID-19, b. Current situation: number of infected cases, c. Current situation: distribution of cases, d. What to do if infected with COVID-19, e. Preventive Measures, f. The intervention measures against COVID-19 enacted by the Provincial or Federal Government	Very Reliable
2020-05-09 18:06:48	Yes	Yes	Yes	No	Female	d. 45-54 years	g. Bachelor’s	h. Prefer not to disclose	b. Karachi	b. District East	No		No		Yes	a. Cough, i. Sore throat	f. I do not know	b. High	c. Normal	Very Likely	Very Likely	Very Likely	Very Unlikely	Very Likely	Very Likely	Very Likely	Very Likely	Very Likely	Very Likely	Yes	Yes	Yes	Yes	Not Applicable	Not Applicable	Yes	Yes	Yes	Yes	Yes	Yes	Yes	Yes	Yes	Yes	Yes	d. Television, e. Internet/Websites	a. Symptoms / How to know if I am infected with COVID-19, b. Current situation: number of infected cases, d. What to do if infected with COVID-19, e. Preventive Measures	Reliable
2020-05-09 18:27:09	Yes	Yes	Yes	No	Male	d. 45-54 years	h. Master’s	e. PKR 80,001 – PKR 100,000	b. Karachi	e. District South	No		No		No		b. Severe	c. Neutral	c. Normal	Likely	Likely	Very Likely	Likely	Very Likely	Very Likely	Likely	Very Likely	Likely	Likely	Yes	Yes	Yes	No	Yes	No	No	Yes	No	Yes	Yes	Not Applicable	Yes	Yes	Yes	Yes	Yes	e. Internet/Websites, f. Social media platforms (e.g. Facebook, Instagram, Twitter, WhatsApp)	a. Symptoms / How to know if I am infected with COVID-19, d. What to do if infected with COVID-19, e. Preventive Measures, f. The intervention measures against COVID-19 enacted by the Provincial or Federal Government	Very Unreliable
2020-05-09 18:27:37	Yes	Yes	Yes	No	Female	b. 25-34 years	h. Master’s	g. ≥ PKR 120,001	b. Karachi	a. District Central	No		No		Yes	a. Cough, f. Persistent fever (body temperature ≥ 38°C for at least one day)	b. Severe	b. High	c. Normal	Likely	Very Likely	Very Likely	Very Likely	Very Likely	Very Likely	Very Likely	Very Likely	Neutral	Likely	Yes	Yes	Yes	Yes	Yes	Yes	Yes	Yes	Yes	No	Yes	Yes	Yes	Yes	Yes	Yes	Yes	e. Internet/Websites, f. Social media platforms (e.g. Facebook, Instagram, Twitter, WhatsApp)	a. Symptoms / How to know if I am infected with COVID-19, e. Preventive Measures	Neutral
2020-05-09 18:35:57	Yes	Yes	Yes	No	Male	b. 25-34 years	h. Master’s	f. PKR 100,001 – PKR 120,000	Wazirabad		No		No		No		f. I do not know	a. Very high	c. Normal	Unlikely	Unlikely	Neutral	Likely	Likely	Likely	Neutral	Neutral	Neutral	Neutral	Yes	Yes	Yes	Yes	Yes	No	No	Yes	Yes	Yes	Yes	No	Yes	Yes	Yes	Yes	Yes	d. Television, e. Internet/Websites, f. Social media platforms (e.g. Facebook, Instagram, Twitter, WhatsApp), h. Family or friends	a. Symptoms / How to know if I am infected with COVID-19, d. What to do if infected with COVID-19, e. Preventive Measures, f. The intervention measures against COVID-19 enacted by the Provincial or Federal Government	Neutral
2020-05-09 18:50:42	Yes	Yes	Yes	No	Female	c. 35-44 years	h. Master’s	g. ≥ PKR 120,001	c. Lahore		No		No		No		a. Very severe	d. Not high	b. Not well	Very Likely	Very Likely	Very Likely	Very Likely	Very Likely	Very Likely	Very Likely	Very Likely	Unlikely	Unlikely	Yes	Yes	Yes	Yes	Yes	Yes	Yes	Yes	Yes	Yes	Not Applicable	Not Applicable	Yes	Yes	Yes	Yes	Yes	d. Television, e. Internet/Websites, f. Social media platforms (e.g. Facebook, Instagram, Twitter, WhatsApp), h. Family or friends	a. Symptoms / How to know if I am infected with COVID-19, b. Current situation: number of infected cases, c. Current situation: distribution of cases, d. What to do if infected with COVID-19, e. Preventive Measures, f. The intervention measures against COVID-19 enacted by the Provincial or Federal Government	Unreliable
2020-05-09 19:28:08	Yes	Yes	Yes	No	Male	c. 35-44 years	e. Intermediate/A-Levels/International Baccalaureate	g. ≥ PKR 120,001	b. Karachi	b. District East	No		No		No		f. I do not know	b. High	d. Well	Likely	Very Likely	Likely	Neutral	Very Likely	Very Likely	Likely	Very Likely	Neutral	Very Unlikely	Yes	Yes	No	Yes	Yes	Yes	Yes	Yes	Yes	Yes	Yes	Yes	Yes	Yes	Yes	Yes	Yes	d. Television, e. Internet/Websites, f. Social media platforms (e.g. Facebook, Instagram, Twitter, WhatsApp)	e. Preventive Measures, f. The intervention measures against COVID-19 enacted by the Provincial or Federal Government	Reliable
2020-05-09 19:37:00	Yes	Yes	Yes	No	Male	c. 35-44 years	h. Master’s	d. PKR 60,001 – PKR 80,000	Rawalpindi		No		No		No		f. I do not know	f. I do not know	d. Well	Very Likely	Very Likely	Very Likely	Very Likely	Very Likely	Very Likely	Very Likely	Likely	Very Likely	Very Likely	Yes	Yes	Yes	Yes	Yes	Yes	No	Yes	No	Yes	Yes	Not Applicable	Yes	Yes	Yes	Yes	Yes	d. Television, e. Internet/Websites, f. Social media platforms (e.g. Facebook, Instagram, Twitter, WhatsApp), h. Family or friends	a. Symptoms / How to know if I am infected with COVID-19	Neutral
2020-05-09 19:41:12	Yes	Yes	Yes	No	Female	b. 25-34 years	h. Master’s	c. PKR 40,001 – PKR 60,000	b. Karachi	b. District East	No		No		No		b. Severe	c. Neutral	c. Normal	Very Likely	Very Likely	Very Likely	Very Likely	Very Likely	Very Likely	Very Likely	Likely	Likely	Very Likely	Yes	Yes	Yes	Yes	Yes	Yes	Yes	Yes	Yes	Yes	No	No	Yes	Yes	Yes	Yes	Yes	d. Television, e. Internet/Websites, f. Social media platforms (e.g. Facebook, Instagram, Twitter, WhatsApp)	a. Symptoms / How to know if I am infected with COVID-19, d. What to do if infected with COVID-19, e. Preventive Measures	Unreliable
2020-05-09 20:17:29	Yes	Yes	Yes	No	Male	b. 25-34 years	g. Bachelor’s	g. ≥ PKR 120,001	b. Karachi	e. District South	No		No		Yes	a. Cough, d. Headache, e. Muscle pain/Body ache, g. Runny nose	e. Not severe at all	a. Very high	e. Very well	Likely	Likely	Likely	Likely	Likely	Likely	Very Likely	Very Likely	Very Unlikely	Very Unlikely	Yes	Yes	No	Yes	Yes	Yes	Yes	Yes	Yes	Yes	Yes	Not Applicable	Yes	Not Applicable	Not Applicable	Not Applicable	Yes	d. Television, e. Internet/Websites, f. Social media platforms (e.g. Facebook, Instagram, Twitter, WhatsApp)	a. Symptoms / How to know if I am infected with COVID-19, b. Current situation: number of infected cases, c. Current situation: distribution of cases, d. What to do if infected with COVID-19, e. Preventive Measures, f. The intervention measures against COVID-19 enacted by the Provincial or Federal Government	Neutral
2020-05-09 20:19:01	Yes	Yes	Yes	No	Male	b. 25-34 years	g. Bachelor’s	h. Prefer not to disclose	b. Karachi	b. District East	No		No		No		d. Not severe	b. High	d. Well	Likely	Very Likely	Likely	Very Likely	Likely	Neutral	Likely	Neutral	Unlikely	Unlikely	Yes	Yes	No	Yes	Yes	Yes	Yes	Yes	Yes	Yes	Yes	No	Yes	Yes	Yes	Yes	Yes	d. Television, e. Internet/Websites, f. Social media platforms (e.g. Facebook, Instagram, Twitter, WhatsApp)	b. Current situation: number of infected cases, c. Current situation: distribution of cases, d. What to do if infected with COVID-19, Need proper acurate information regarding the spread	Reliable
2020-05-09 20:24:49	Yes	Yes	Yes	No	Female	a. 18-24 years	h. Master’s	b. PKR 20,001 – PKR 40,000	Chakwal		No		No		Yes	d. Headache, e. Muscle pain/Body ache, i. Sore throat	c. Neutral	f. I do not know	c. Normal	Very Likely	Likely	Very Likely	Very Likely	Very Likely	Very Likely	Very Likely	Very Likely	Likely	Very Likely	Yes	Yes	No	Yes	Yes	Yes	Yes	Yes	Yes	Yes	No	No	Yes	No	Yes	Yes	Yes	d. Television	a. Symptoms / How to know if I am infected with COVID-19, d. What to do if infected with COVID-19	Very Reliable
2020-05-09 20:35:23	Yes	Yes	Yes	No	Male	a. 18-24 years	g. Bachelor’s	g. ≥ PKR 120,001	a. Islamabad		No		No		No		a. Very severe	c. Neutral	e. Very well	Neutral	Neutral	Neutral	Neutral	Very Likely	Very Likely	Neutral	Neutral	Neutral	Unlikely	Yes	Yes	Yes	Yes	Yes	Yes	Yes	Yes	Yes	Yes	Yes	Yes	Yes	Yes	Yes	Yes	No
2020-05-09 20:42:28	Yes	Yes	Yes	No	Male	c. 35-44 years	h. Master’s	g. ≥ PKR 120,001	b. Karachi	a. District Central	No		No		No		c. Neutral	b. High	e. Very well	Unlikely	Likely	Very Likely	Likely	Very Likely	Very Likely	Very Likely	Neutral	Very Unlikely	Neutral	Yes	Yes	Yes	Yes	Yes	Yes	Yes	Yes	Yes	Yes	Yes	No	Yes	Yes	Yes	Yes	Yes	a. Newspaper, d. Television, e. Internet/Websites, f. Social media platforms (e.g. Facebook, Instagram, Twitter, WhatsApp), h. Family or friends	d. What to do if infected with COVID-19, e. Preventive Measures	Very Reliable
2020-05-09 20:47:58	Yes	Yes	Yes	No	Male	b. 25-34 years	g. Bachelor’s	c. PKR 40,001 – PKR 60,000	c. Lahore		Yes	c. Punjab	No		Yes	b. Difficulty in breathing, c. Dizziness, d. Headache, e. Muscle pain/Body ache, i. Sore throat	b. Severe	c. Neutral	e. Very well	Likely	Likely	Very Likely	Likely	Very Likely	Very Likely	Very Likely	Likely	Neutral	Neutral	Yes	Yes	Yes	Yes	Yes	Yes	No	No	No	Yes	Yes	Yes	Yes	Yes	Yes	No	Yes	d. Television, e. Internet/Websites, f. Social media platforms (e.g. Facebook, Instagram, Twitter, WhatsApp), g. Doctor	a. Symptoms / How to know if I am infected with COVID-19, c. Current situation: distribution of cases, d. What to do if infected with COVID-19, e. Preventive Measures, f. The intervention measures against COVID-19 enacted by the Provincial or Federal Government	Neutral
2020-05-09 21:45:38	Yes	Yes	Yes	No	Male	c. 35-44 years	h. Master’s	g. ≥ PKR 120,001	b. Karachi	a. District Central	No		No		No		c. Neutral	a. Very high	d. Well	Very Likely	Likely	Very Likely	Very Likely	Very Likely	Very Likely	Very Likely	Likely	Neutral	Unlikely	Yes	Yes	Yes	Yes	Yes	Yes	Yes	Yes	No	No	Yes	No	Yes	Yes	Yes	Yes	Yes	a. Newspaper, e. Internet/Websites, f. Social media platforms (e.g. Facebook, Instagram, Twitter, WhatsApp)	a. Symptoms / How to know if I am infected with COVID-19, d. What to do if infected with COVID-19, e. Preventive Measures, f. The intervention measures against COVID-19 enacted by the Provincial or Federal Government	Very Reliable
2020-05-09 22:32:21	Yes	Yes	Yes	No	Female	b. 25-34 years	i. PhD	g. ≥ PKR 120,001	a. Islamabad		No		No		No		b. Severe	a. Very high	e. Very well	Likely	Likely	Very Likely	Very Likely	Very Likely	Very Likely	Very Likely	Likely	Unlikely	Unlikely	Yes	Yes	Yes	Yes	Yes	Yes	Yes	Yes	No	Yes	Yes	Yes	Yes	Yes	Yes	Yes	Yes	d. Television, e. Internet/Websites, f. Social media platforms (e.g. Facebook, Instagram, Twitter, WhatsApp)	d. What to do if infected with COVID-19, e. Preventive Measures, f. The intervention measures against COVID-19 enacted by the Provincial or Federal Government	Reliable
2020-05-09 22:42:03	Yes	Yes	Yes	No	Male	c. 35-44 years	h. Master’s	f. PKR 100,001 – PKR 120,000	b. Karachi	e. District South	Yes	a. Sindh	No		Yes	a. Cough, e. Muscle pain/Body ache, i. Sore throat	e. Not severe at all	b. High	c. Normal	Very Likely	Very Likely	Very Likely	Very Likely	Very Likely	Very Likely	Likely	Neutral	Neutral	Neutral	No	Yes	No	No	No	Not Applicable	Not Applicable	Not Applicable	Not Applicable	Not Applicable	Not Applicable	Not Applicable	Not Applicable	Not Applicable	Not Applicable	Not Applicable	Yes	a. Newspaper, b. Magazine, d. Television, e. Internet/Websites, f. Social media platforms (e.g. Facebook, Instagram, Twitter, WhatsApp), g. Doctor, h. Family or friends	a. Symptoms / How to know if I am infected with COVID-19, b. Current situation: number of infected cases, c. Current situation: distribution of cases, d. What to do if infected with COVID-19, e. Preventive Measures, f. The intervention measures against COVID-19 enacted by the Provincial or Federal Government	Reliable
2020-05-09 22:45:34	Yes	Yes	Yes	No	Female	b. 25-34 years	h. Master’s	e. PKR 80,001 – PKR 100,000	c. Lahore		No		No		Yes	d. Headache, f. Persistent fever (body temperature ≥ 38°C for at least one day)	f. I do not know	b. High	d. Well	Neutral	Neutral	Very Likely	Very Likely	Very Likely	Very Likely	Likely	Unlikely	Unlikely	Very Unlikely	Yes	Yes	Yes	Yes	Yes	Yes	No	Yes	Yes	Yes	Yes	Yes	Yes	Yes	Yes	Yes	Yes	d. Television, e. Internet/Websites	a. Symptoms / How to know if I am infected with COVID-19, b. Current situation: number of infected cases	Reliable
2020-05-09 23:11:51	Yes	Yes	Yes	No	Male	b. 25-34 years	CA	g. ≥ PKR 120,001	b. Karachi	b. District East	No		No		No		c. Neutral	a. Very high	d. Well	Very Likely	Very Likely	Very Likely	Very Likely	Very Likely	Very Likely	Very Likely	Very Unlikely	Very Unlikely	Neutral	Yes	Yes	Yes	Yes	Yes	Yes	Yes	Yes	Yes	Yes	Yes	Yes	Yes	Yes	Yes	Yes	Yes	c. Radio, d. Television, e. Internet/Websites, f. Social media platforms (e.g. Facebook, Instagram, Twitter, WhatsApp)	a. Symptoms / How to know if I am infected with COVID-19, d. What to do if infected with COVID-19, e. Preventive Measures, f. The intervention measures against COVID-19 enacted by the Provincial or Federal Government	Neutral
2020-05-09 23:18:50	Yes	Yes	Yes	No	Male	a. 18-24 years	e. Intermediate/A-Levels/International Baccalaureate	b. PKR 20,001 – PKR 40,000	sahiwal		No		No		No		b. Severe	b. High	d. Well	Likely	Likely	Very Likely	Very Likely	Very Likely	Very Likely	Neutral	Very Unlikely	Very Unlikely	Very Unlikely	Yes	Yes	Yes	Yes	Yes	Yes	Yes	Yes	Yes	Yes	Yes	Yes	Yes	Yes	Yes	Yes	Yes	a. Newspaper, d. Television, e. Internet/Websites, f. Social media platforms (e.g. Facebook, Instagram, Twitter, WhatsApp)	b. Current situation: number of infected cases, f. The intervention measures against COVID-19 enacted by the Provincial or Federal Government	Reliable
2020-05-09 23:19:50	Yes	Yes	Yes	No	Female	b. 25-34 years	h. Master’s	f. PKR 100,001 – PKR 120,000	b. Karachi	f. District West	No		No		No		b. Severe	c. Neutral	d. Well	Neutral	Likely	Neutral	Very Likely	Very Likely	Very Likely	Unlikely	Unlikely	Very Unlikely	Very Unlikely	Yes	Yes	Yes	Yes	Yes	Yes	Yes	Yes	Yes	Yes	Yes	Yes	Yes	No	Yes	Yes	Yes	d. Television, e. Internet/Websites, f. Social media platforms (e.g. Facebook, Instagram, Twitter, WhatsApp), h. Family or friends	b. Current situation: number of infected cases, c. Current situation: distribution of cases, d. What to do if infected with COVID-19	Reliable
2020-05-09 23:20:56	Yes	Yes	Yes	No	Male	c. 35-44 years	h. Master’s	e. PKR 80,001 – PKR 100,000	b. Karachi	e. District South	No		No		No		f. I do not know	f. I do not know	c. Normal	Very Likely	Very Likely	Very Likely	Very Likely	Very Likely	Very Likely	Very Likely	Neutral	Neutral	Neutral	Yes	Yes	No	Yes	Yes	Yes	No	No	No	No	Yes	No	Yes	Yes	Yes	Yes	Yes	a. Newspaper, e. Internet/Websites, f. Social media platforms (e.g. Facebook, Instagram, Twitter, WhatsApp), h. Family or friends	a. Symptoms / How to know if I am infected with COVID-19, b. Current situation: number of infected cases, d. What to do if infected with COVID-19	Reliable
2020-05-09 23:50:18	Yes	Yes	Yes	No	Prefer not to disclose	c. 35-44 years	h. Master’s	f. PKR 100,001 – PKR 120,000	b. Karachi	a. District Central	No		No		No		f. I do not know	c. Neutral	d. Well	Likely	Likely	Very Likely	Likely	Very Likely	Very Likely	Very Likely	Neutral	Neutral	Neutral	Yes	Yes	Yes	Yes	Yes	Yes	Yes	Yes	Yes	Yes	Yes	Yes	Yes	Yes	Yes	Yes	Yes	d. Television, e. Internet/Websites, f. Social media platforms (e.g. Facebook, Instagram, Twitter, WhatsApp), h. Family or friends	a. Symptoms / How to know if I am infected with COVID-19, d. What to do if infected with COVID-19, e. Preventive Measures, f. The intervention measures against COVID-19 enacted by the Provincial or Federal Government	Reliable
2020-05-10 00:18:49	Yes	Yes	Yes	No	Male	c. 35-44 years	i. PhD	e. PKR 80,001 – PKR 100,000	Jhang		No		No		No		d. Not severe	b. High	d. Well	Likely	Likely	Very Likely	Likely	Very Likely	Very Likely	Very Likely	Likely	Unlikely	Unlikely	Yes	Yes	Yes	Yes	Yes	Yes	Yes	Yes	Yes	Yes	Yes	Yes	Yes	Yes	Yes	Yes	Yes	a. Newspaper, d. Television, e. Internet/Websites	a. Symptoms / How to know if I am infected with COVID-19, d. What to do if infected with COVID-19	Very Reliable
2020-05-10 00:31:31	Yes	Yes	Yes	No	Male	b. 25-34 years	g. Bachelor’s	h. Prefer not to disclose	c. Lahore		No		No		No		b. Severe	c. Neutral	e. Very well	Neutral	Very Likely	Very Likely	Likely	Very Likely	Very Likely	Very Likely	Likely	Unlikely	Very Unlikely	Yes	Yes	Yes	No	Yes	Not Applicable	Yes	Yes	Yes	Yes	Yes	No	Yes	Yes	Yes	Yes	Yes	e. Internet/Websites	f. The intervention measures against COVID-19 enacted by the Provincial or Federal Government, The time frame for cure or Vaccine	Reliable
2020-05-10 00:34:09	Yes	Yes	Yes	No	Female	b. 25-34 years	g. Bachelor’s	b. PKR 20,001 – PKR 40,000	Sukkur		Yes	a. Sindh	No		Yes	a. Cough, d. Headache	d. Not severe	d. Not high	d. Well	Very Likely	Very Likely	Very Likely	Very Likely	Very Likely	Very Likely	Likely	Likely	Likely	Likely	Yes	Yes	Yes	Yes	Yes	Yes	Yes	Yes	Yes	Yes	Yes	Yes	Yes	Yes	Yes	Yes	Yes	d. Television, e. Internet/Websites, f. Social media platforms (e.g. Facebook, Instagram, Twitter, WhatsApp)	a. Symptoms / How to know if I am infected with COVID-19, c. Current situation: distribution of cases, d. What to do if infected with COVID-19	Unreliable
2020-05-10 01:15:38	Yes	Yes	Yes	No	Male	a. 18-24 years	g. Bachelor’s	h. Prefer not to disclose	Hyderabad		No		No		Yes	g. Runny nose, i. Sore throat	e. Not severe at all	a. Very high	d. Well	Neutral	Neutral	Neutral	Neutral	Neutral	Neutral	Neutral	Neutral	Neutral	Neutral	Yes	Yes	No	Yes	No	No	No	Yes	No	Yes	No	Yes	Yes	Yes	Yes	Yes	Yes	d. Television, g. Doctor	a. Symptoms / How to know if I am infected with COVID-19, b. Current situation: number of infected cases, e. Preventive Measures	Reliable
2020-05-10 01:23:13	Yes	Yes	Yes	No	Male	b. 25-34 years	g. Bachelor’s	b. PKR 20,001 – PKR 40,000	b. Karachi	e. District South	No		No		No		f. I do not know	f. I do not know	c. Normal	Likely	Likely	Very Likely	Very Likely	Very Likely	Very Likely	Very Likely	Unlikely	Unlikely	Very Likely	Yes	Yes	Yes	Yes	Yes	Yes	Yes	No	No	No	Yes	No	Yes	Yes	Yes	Yes	Yes	d. Television, f. Social media platforms (e.g. Facebook, Instagram, Twitter, WhatsApp)	b. Current situation: number of infected cases	Reliable
2020-05-10 02:07:36	Yes	Yes	Yes	No	Female	b. 25-34 years	g. Bachelor’s	h. Prefer not to disclose	b. Karachi	a. District Central	No		No		No		c. Neutral	c. Neutral	d. Well	Very Likely	Very Likely	Very Likely	Very Likely	Very Likely	Very Likely	Very Likely	Very Likely	Unlikely	Neutral	Yes	Yes	Yes	Yes	Yes	Yes	Not Applicable	Yes	Not Applicable	Yes	No	No	Yes	Yes	Yes	Yes	Yes	d. Television, e. Internet/Websites, f. Social media platforms (e.g. Facebook, Instagram, Twitter, WhatsApp), h. Family or friends	a. Symptoms / How to know if I am infected with COVID-19, b. Current situation: number of infected cases, c. Current situation: distribution of cases, d. What to do if infected with COVID-19, e. Preventive Measures, f. The intervention measures against COVID-19 enacted by the Provincial or Federal Government	Reliable
2020-05-10 02:42:51	Yes	Yes	Yes	No	Male	c. 35-44 years	h. Master’s	g. ≥ PKR 120,001	b. Karachi	b. District East	No		No		No		b. Severe	c. Neutral	d. Well	Likely	Likely	Very Likely	Very Likely	Very Likely	Very Likely	Very Likely	Very Likely	Unlikely	Neutral	Yes	Yes	Yes	Yes	Yes	Yes	Yes	Yes	Yes	Yes	Yes	No	Yes	Yes	Yes	Yes	Yes	f. Social media platforms (e.g. Facebook, Instagram, Twitter, WhatsApp)	a. Symptoms / How to know if I am infected with COVID-19, d. What to do if infected with COVID-19, e. Preventive Measures	Reliable
2020-05-10 03:00:41	Yes	Yes	Yes	No	Female	b. 25-34 years	g. Bachelor’s	a. PKR 20,000 or below	b. Karachi	b. District East	No		No		No		f. I do not know	b. High	d. Well	Neutral	Likely	Very Likely	Very Likely	Very Likely	Very Likely	Very Likely	Very Likely	Very Likely	Very Likely	Yes	Yes	No	Yes	Yes	Yes	No	Yes	Yes	Yes	Yes	Yes	Yes	Yes	Yes	Yes	Yes	a. Newspaper, d. Television, e. Internet/Websites, f. Social media platforms (e.g. Facebook, Instagram, Twitter, WhatsApp), g. Doctor, h. Family or friends	a. Symptoms / How to know if I am infected with COVID-19, b. Current situation: number of infected cases, c. Current situation: distribution of cases, d. What to do if infected with COVID-19, e. Preventive Measures, f. The intervention measures against COVID-19 enacted by the Provincial or Federal Government	Neutral
2020-05-10 03:39:07	Yes	Yes	Yes	No	Male	b. 25-34 years	g. Bachelor’s	f. PKR 100,001 – PKR 120,000	b. Karachi	e. District South	No		No		No		b. Severe	b. High	c. Normal	Very Likely	Very Likely	Very Likely	Very Likely	Very Likely	Very Likely	Neutral	Likely	Very Unlikely	Very Unlikely	Yes	Yes	Yes	Yes	Yes	Yes	Yes	Yes	Not Applicable	Yes	Yes	Yes	Yes	Yes	Yes	Yes	Yes	f. Social media platforms (e.g. Facebook, Instagram, Twitter, WhatsApp)	a. Symptoms / How to know if I am infected with COVID-19, d. What to do if infected with COVID-19	Reliable
2020-05-10 03:43:02	Yes	Yes	Yes	No	Female	a. 18-24 years	g. Bachelor’s	a. PKR 20,000 or below	b. Karachi	d. District Malir	No		No		No		c. Neutral	c. Neutral	d. Well	Very Unlikely	Very Unlikely	Very Unlikely	Very Unlikely	Very Unlikely	Very Unlikely	Very Unlikely	Very Unlikely	Very Unlikely	Very Unlikely	Yes	Yes	Yes	Yes	Yes	Yes	Yes	Yes	Yes	Yes	Yes	Yes	Yes	Yes	Yes	Yes	Yes	e. Internet/Websites, f. Social media platforms (e.g. Facebook, Instagram, Twitter, WhatsApp)	a. Symptoms / How to know if I am infected with COVID-19, d. What to do if infected with COVID-19, f. The intervention measures against COVID-19 enacted by the Provincial or Federal Government	Unreliable
2020-05-10 04:30:36	Yes	Yes	Yes	No	Male	b. 25-34 years	g. Bachelor’s	e. PKR 80,001 – PKR 100,000	c. Lahore		No		No		No		c. Neutral	a. Very high	d. Well	Likely	Likely	Very Likely	Very Likely	Very Likely	Very Likely	Very Likely	Unlikely	Very Unlikely	Very Unlikely	Yes	Yes	Yes	Yes	Yes	Yes	Yes	Yes	No	No	Yes	Not Applicable	Yes	Yes	Yes	Yes	Yes	d. Television, f. Social media platforms (e.g. Facebook, Instagram, Twitter, WhatsApp)	a. Symptoms / How to know if I am infected with COVID-19, b. Current situation: number of infected cases, d. What to do if infected with COVID-19, e. Preventive Measures, f. The intervention measures against COVID-19 enacted by the Provincial or Federal Government	Reliable
2020-05-10 04:38:03	Yes	Yes	Yes	No	Male	c. 35-44 years	g. Bachelor’s	d. PKR 60,001 – PKR 80,000	b. Karachi	b. District East	No		No		No		c. Neutral	a. Very high	c. Normal	Very Likely	Very Likely	Very Likely	Very Likely	Very Likely	Very Likely	Very Likely	Likely	Likely	Neutral	Yes	Yes	Yes	Yes	Yes	Yes	Yes	Yes	No	No	Yes	Yes	Yes	Yes	Yes	Yes	Yes	a. Newspaper, d. Television, e. Internet/Websites, f. Social media platforms (e.g. Facebook, Instagram, Twitter, WhatsApp), h. Family or friends	a. Symptoms / How to know if I am infected with COVID-19, b. Current situation: number of infected cases, c. Current situation: distribution of cases, d. What to do if infected with COVID-19, e. Preventive Measures	Reliable
2020-05-10 05:40:32	Yes	Yes	Yes	No	Female	a. 18-24 years	f. Post-intermediate: Diploma/Certificate	a. PKR 20,000 or below	b. Karachi	e. District South	No		No		Yes	a. Cough, c. Dizziness, d. Headache, e. Muscle pain/Body ache, f. Persistent fever (body temperature ≥ 38°C for at least one day), g. Runny nose, i. Sore throat	c. Neutral	b. High	d. Well	Unlikely	Likely	Likely	Very Likely	Very Likely	Very Likely	Likely	Unlikely	Unlikely	Unlikely	Yes	Yes	Yes	Yes	Yes	Yes	Yes	Yes	Yes	No	Yes	Yes	Yes	Yes	Yes	Yes	Yes	d. Television, e. Internet/Websites	a. Symptoms / How to know if I am infected with COVID-19, d. What to do if infected with COVID-19	Reliable
2020-05-10 06:23:00	Yes	Yes	Yes	No	Male	b. 25-34 years	h. Master’s	b. PKR 20,001 – PKR 40,000	Larkana		No		No		Yes	i. Sore throat	d. Not severe	a. Very high	d. Well	Likely	Likely	Very Likely	Very Likely	Likely	Likely	Neutral	Likely	Neutral	Neutral	No	Yes	No	Yes	Yes	Yes	Yes	Yes	No	Yes	Yes	Yes	Yes	Yes	Yes	Yes	Yes	e. Internet/Websites, f. Social media platforms (e.g. Facebook, Instagram, Twitter, WhatsApp)	a. Symptoms / How to know if I am infected with COVID-19, b. Current situation: number of infected cases, d. What to do if infected with COVID-19, e. Preventive Measures, f. The intervention measures against COVID-19 enacted by the Provincial or Federal Government	Very Reliable
2020-05-10 07:11:25	Yes	Yes	Yes	No	Male	f. 65-74 years	h. Master’s	h. Prefer not to disclose	b. Karachi	d. District Malir	No		No		No		f. I do not know	b. High	d. Well	Likely	Likely	Very Likely	Very Likely	Very Likely	Likely	Very Likely	Likely	Neutral	Likely	Yes	Yes	Yes	Yes	Yes	Yes	Yes	Yes	No	Yes	Yes	Yes	Yes	Yes	Yes	Yes	Yes	e. Internet/Websites, g. Doctor	d. What to do if infected with COVID-19, e. Preventive Measures	Reliable
2020-05-10 07:19:08	Yes	Yes	Yes	No	Female	e. 55-64 years	h. Master’s	g. ≥ PKR 120,001	b. Karachi	e. District South	No		No		No		b. Severe	b. High	d. Well	Likely	Likely	Very Likely	Very Likely	Very Likely	Very Likely	Likely	Likely	Neutral	Neutral	Yes	Yes	Yes	Yes	Yes	Yes	Yes	Yes	Yes	No	Yes	No	Yes	Yes	Yes	Yes	Yes	a. Newspaper, e. Internet/Websites, f. Social media platforms (e.g. Facebook, Instagram, Twitter, WhatsApp)	a. Symptoms / How to know if I am infected with COVID-19, d. What to do if infected with COVID-19	Reliable
2020-05-10 08:04:08	Yes	Yes	Yes	No	Male	b. 25-34 years	g. Bachelor’s	g. ≥ PKR 120,001	c. Lahore		No		No		No		a. Very severe	d. Not high	e. Very well	Very Likely	Very Likely	Very Likely	Very Likely	Very Likely	Very Likely	Very Likely	Likely	Unlikely	Unlikely	Yes	Yes	Yes	Yes	Yes	Yes	Yes	Yes	Yes	Yes	Yes	Yes	Not Applicable	Yes	Yes	Yes	Yes	e. Internet/Websites, f. Social media platforms (e.g. Facebook, Instagram, Twitter, WhatsApp)	a. Symptoms / How to know if I am infected with COVID-19, b. Current situation: number of infected cases, c. Current situation: distribution of cases, d. What to do if infected with COVID-19, e. Preventive Measures, f. The intervention measures against COVID-19 enacted by the Provincial or Federal Government, Situation in other countries	Neutral
2020-05-10 08:12:16	Yes	Yes	Yes	No	Male	a. 18-24 years	h. Master’s	b. PKR 20,001 – PKR 40,000	Turbat (Kech)		No		No		No		c. Neutral	b. High	d. Well	Very Likely	Neutral	Neutral	Very Likely	Very Likely	Very Likely	Neutral	Likely	Very Unlikely	Very Unlikely	No	No	No	Yes	Yes	Yes	No	Yes	Not Applicable	Not Applicable	Yes	Yes	Yes	Yes	Yes	Yes	Yes	a. Newspaper, e. Internet/Websites, f. Social media platforms (e.g. Facebook, Instagram, Twitter, WhatsApp), h. Family or friends	a. Symptoms / How to know if I am infected with COVID-19, d. What to do if infected with COVID-19, e. Preventive Measures	Reliable
2020-05-10 08:40:03	Yes	Yes	Yes	No	Male	d. 45-54 years	h. Master’s	f. PKR 100,001 – PKR 120,000	c. Lahore		Yes	c. Punjab	No		No		f. I do not know	f. I do not know	c. Normal	Very Likely	Likely	Very Likely	Likely	Very Likely	Neutral	Likely	Likely	Likely	Likely	Yes	Yes	Yes	Yes	Yes	Yes	Yes	Yes	Yes	Yes	Yes	Not Applicable	Yes	Yes	Yes	No	Yes	a. Newspaper, d. Television, f. Social media platforms (e.g. Facebook, Instagram, Twitter, WhatsApp)	a. Symptoms / How to know if I am infected with COVID-19, c. Current situation: distribution of cases, d. What to do if infected with COVID-19	Reliable
2020-05-10 08:49:21	Yes	Yes	Yes	No	Male	c. 35-44 years	h. Master’s	g. ≥ PKR 120,001	b. Karachi	a. District Central	No		No		No		b. Severe	b. High	e. Very well	Likely	Very Likely	Likely	Likely	Very Likely	Very Likely	Likely	Likely	Very Unlikely	Very Unlikely	Yes	Yes	Yes	Yes	Yes	Yes	Yes	Yes	Yes	Yes	Yes	Yes	Yes	Yes	Yes	Yes	Yes	a. Newspaper, d. Television, e. Internet/Websites, f. Social media platforms (e.g. Facebook, Instagram, Twitter, WhatsApp)	b. Current situation: number of infected cases, d. What to do if infected with COVID-19	Reliable
2020-05-10 08:50:13	Yes	Yes	Yes	No	Male	a. 18-24 years	e. Intermediate/A-Levels/International Baccalaureate	h. Prefer not to disclose	c. Lahore		No		No		No		b. Severe	b. High	d. Well	Very Likely	Very Likely	Likely	Likely	Very Likely	Very Likely	Very Likely	Unlikely	Very Unlikely	Very Unlikely	Yes	Yes	Yes	Yes	Yes	Yes	Yes	Yes	Yes	Yes	Yes	Yes	Yes	Yes	Yes	Yes	Yes	a. Newspaper, d. Television, e. Internet/Websites, f. Social media platforms (e.g. Facebook, Instagram, Twitter, WhatsApp), h. Family or friends	a. Symptoms / How to know if I am infected with COVID-19, b. Current situation: number of infected cases, c. Current situation: distribution of cases, d. What to do if infected with COVID-19, e. Preventive Measures, f. The intervention measures against COVID-19 enacted by the Provincial or Federal Government	Reliable
2020-05-10 08:51:55	Yes	Yes	Yes	No	Male	d. 45-54 years	h. Master’s	c. PKR 40,001 – PKR 60,000	b. Karachi	b. District East	No		No		No		b. Severe	b. High	d. Well	Very Likely	Likely	Very Likely	Very Likely	Very Likely	Very Likely	Very Likely	Likely	Likely	Likely	Yes	Yes	Yes	Yes	Yes	Yes	Yes	Yes	No	No	Yes	No	Yes	Yes	Yes	No	Yes	d. Television, e. Internet/Websites	a. Symptoms / How to know if I am infected with COVID-19, b. Current situation: number of infected cases, d. What to do if infected with COVID-19, e. Preventive Measures, f. The intervention measures against COVID-19 enacted by the Provincial or Federal Government	Very Reliable
2020-05-10 09:18:00	Yes	Yes	Yes	No	Female	c. 35-44 years	h. Master’s	f. PKR 100,001 – PKR 120,000	b. Karachi	e. District South	No		No		No		b. Severe	b. High	c. Normal	Unlikely	Very Likely	Likely	Likely	Likely	Very Likely	Likely	Neutral	Unlikely	Unlikely	Yes	Yes	No	Yes	Yes	Yes	Yes	Yes	Yes	Yes	Yes	No	Yes	Yes	Yes	Yes	No
2020-05-10 09:25:33	Yes	Yes	Yes	No	Female	b. 25-34 years	e. Intermediate/A-Levels/International Baccalaureate	h. Prefer not to disclose	b. Karachi	d. District Malir	No		No		No		f. I do not know	c. Neutral	c. Normal	Very Likely	Very Likely	Very Likely	Very Likely	Very Likely	Very Likely	Very Likely	Likely	Likely	Very Likely	Yes	Yes	Yes	Yes	Yes	Yes	Yes	Yes	Yes	Yes	Yes	Yes	Yes	Yes	Yes	Yes	Yes	e. Internet/Websites, f. Social media platforms (e.g. Facebook, Instagram, Twitter, WhatsApp), h. Family or friends	a. Symptoms / How to know if I am infected with COVID-19, b. Current situation: number of infected cases, d. What to do if infected with COVID-19	Neutral
2020-05-10 10:01:08	Yes	Yes	Yes	No	Male	a. 18-24 years	g. Bachelor’s	f. PKR 100,001 – PKR 120,000	c. Lahore		No		No		Yes	a. Cough	a. Very severe	b. High	d. Well	Likely	Likely	Very Likely	Very Likely	Very Likely	Very Likely	Likely	Likely	Likely	Likely	Yes	Yes	Yes	Yes	No	Yes	Yes	Yes	No	Yes	Yes	Yes	Yes	Yes	Yes	Yes	Yes	e. Internet/Websites, f. Social media platforms (e.g. Facebook, Instagram, Twitter, WhatsApp), g. Doctor, h. Family or friends	a. Symptoms / How to know if I am infected with COVID-19, b. Current situation: number of infected cases, d. What to do if infected with COVID-19, e. Preventive Measures	Neutral
2020-05-10 10:19:18	Yes	Yes	Yes	No	Female	e. 55-64 years	g. Bachelor’s	h. Prefer not to disclose	b. Karachi	e. District South	No		No		No		c. Neutral	b. High	d. Well	Likely	Likely	Likely	Likely	Very Likely	Very Likely	Very Likely	Likely	Very Unlikely	Very Unlikely	Yes	Yes	Yes	Yes	Yes	Yes	Yes	Yes	Yes	Yes	Yes	Yes	Yes	Yes	Yes	Yes	Yes	a. Newspaper, e. Internet/Websites	a. Symptoms / How to know if I am infected with COVID-19, b. Current situation: number of infected cases, c. Current situation: distribution of cases, d. What to do if infected with COVID-19, e. Preventive Measures, f. The intervention measures against COVID-19 enacted by the Provincial or Federal Government, Future progressions	Neutral
2020-05-10 10:26:50	Yes	Yes	Yes	No	Male	d. 45-54 years	i. PhD	g. ≥ PKR 120,001	b. Karachi	e. District South	No		No		No		b. Severe	b. High	e. Very well	Likely	Very Likely	Very Likely	Likely	Very Likely	Very Likely	Likely	Likely	Very Unlikely	Very Unlikely	Yes	Yes	Yes	Yes	Yes	Yes	Yes	Yes	Yes	Yes	Yes	Yes	Yes	Yes	Yes	Yes	Yes	d. Television, e. Internet/Websites, g. Doctor	a. Symptoms / How to know if I am infected with COVID-19, b. Current situation: number of infected cases, c. Current situation: distribution of cases, d. What to do if infected with COVID-19	Unreliable
2020-05-10 10:30:41	Yes	Yes	Yes	No	Female	a. 18-24 years	g. Bachelor’s	b. PKR 20,001 – PKR 40,000	b. Karachi	a. District Central	No		No		No		b. Severe	b. High	c. Normal	Likely	Likely	Very Likely	Very Likely	Very Likely	Very Likely	Likely	Likely	Neutral	Neutral	Yes	Yes	Yes	Yes	Yes	Yes	Yes	Yes	Yes	No	Yes	Yes	Yes	Yes	Yes	Yes	Yes	d. Television, e. Internet/Websites, h. Family or friends	e. Preventive Measures	Reliable
2020-05-10 10:33:45	Yes	Yes	Yes	No	Male	e. 55-64 years	h. Master’s	g. ≥ PKR 120,001	Sukkur		No		No		No		f. I do not know	b. High	c. Normal	Very Likely	Very Likely	Very Likely	Very Likely	Very Likely	Very Likely	Very Likely	Unlikely	Very Unlikely	Very Unlikely	Yes	Yes	Yes	Yes	Yes	Yes	Yes	Yes	No	No	Yes	Yes	Yes	Yes	Yes	Yes	Yes	a. Newspaper, d. Television, e. Internet/Websites, f. Social media platforms (e.g. Facebook, Instagram, Twitter, WhatsApp), g. Doctor, h. Family or friends	a. Symptoms / How to know if I am infected with COVID-19, d. What to do if infected with COVID-19, f. The intervention measures against COVID-19 enacted by the Provincial or Federal Government	Reliable
2020-05-10 10:34:21	Yes	Yes	Yes	No	Male	c. 35-44 years	h. Master’s	c. PKR 40,001 – PKR 60,000	b. Karachi	a. District Central	No		No		No		f. I do not know	d. Not high	d. Well	Very Likely	Very Likely	Likely	Likely	Very Likely	Very Likely	Likely	Likely	Likely	Likely	Yes	Yes	Yes	Yes	Yes	Yes	Yes	Yes	Yes	Yes	Yes	No	Yes	Yes	Yes	Yes	Yes	d. Television, e. Internet/Websites	a. Symptoms / How to know if I am infected with COVID-19, b. Current situation: number of infected cases	Very Reliable
2020-05-10 10:43:56	Yes	Yes	Yes	No	Male	c. 35-44 years	g. Bachelor’s	h. Prefer not to disclose	b. Karachi	e. District South	No		No		No		f. I do not know	f. I do not know	c. Normal	Likely	Likely	Very Likely	Very Likely	Very Likely	Very Likely	Likely	Neutral	Neutral	Neutral	Yes	Yes	Yes	Yes	Yes	Yes	No	Yes	No	Yes	Yes	No	Yes	Yes	Yes	Yes	Yes	d. Television	a. Symptoms / How to know if I am infected with COVID-19, d. What to do if infected with COVID-19, e. Preventive Measures	Very Reliable
2020-05-10 11:07:07	Yes	Yes	Yes	No	Male	c. 35-44 years	h. Master’s	g. ≥ PKR 120,001	Hyderabad		No		No		No		f. I do not know	a. Very high	d. Well	Unlikely	Very Likely	Unlikely	Neutral	Very Likely	Very Likely	Likely	Likely	Unlikely	Neutral	Yes	Yes	Yes	Yes	Yes	Yes	Yes	Yes	Yes	Yes	Yes	No	Yes	Yes	Yes	No	Yes	d. Television, e. Internet/Websites, f. Social media platforms (e.g. Facebook, Instagram, Twitter, WhatsApp)	a. Symptoms / How to know if I am infected with COVID-19, b. Current situation: number of infected cases, c. Current situation: distribution of cases, d. What to do if infected with COVID-19	Reliable
2020-05-10 11:09:41	Yes	Yes	Yes	No	Male	d. 45-54 years	h. Master’s	e. PKR 80,001 – PKR 100,000	b. Karachi	b. District East	Yes	b. Baluchistan	No		No		b. Severe	d. Not high	c. Normal	Unlikely	Very Likely	Very Likely	Very Likely	Very Likely	Very Likely	Very Likely	Likely	Unlikely	Likely	Yes	Yes	Yes	Yes	Yes	Yes	Not Applicable	Yes	Not Applicable	Yes	Yes	No	Yes	Yes	Yes	Not Applicable	Yes	d. Television, f. Social media platforms (e.g. Facebook, Instagram, Twitter, WhatsApp), g. Doctor	a. Symptoms / How to know if I am infected with COVID-19, c. Current situation: distribution of cases, d. What to do if infected with COVID-19, e. Preventive Measures, f. The intervention measures against COVID-19 enacted by the Provincial or Federal Government	Neutral
2020-05-10 11:25:37	Yes	Yes	Yes	No	Male	b. 25-34 years	d. Matric/O-Levels	h. Prefer not to disclose	Attock		No		No		No		f. I do not know	b. High	c. Normal	Unlikely	Likely	Unlikely	Very Likely	Very Likely	Very Likely	Likely	Likely	Neutral	Likely	No	Yes	Yes	Yes	Yes	Yes	Yes	Yes	No	Yes	Yes	Yes	Yes	No	Yes	Yes	Yes	d. Television, e. Internet/Websites, f. Social media platforms (e.g. Facebook, Instagram, Twitter, WhatsApp), g. Doctor, h. Family or friends	a. Symptoms / How to know if I am infected with COVID-19, b. Current situation: number of infected cases, c. Current situation: distribution of cases, d. What to do if infected with COVID-19, e. Preventive Measures, f. The intervention measures against COVID-19 enacted by the Provincial or Federal Government	Neutral
2020-05-10 11:58:51	Yes	Yes	Yes	No	Male	b. 25-34 years	h. Master’s	g. ≥ PKR 120,001	b. Karachi	b. District East	No		No		Yes	a. Cough, i. Sore throat	a. Very severe	d. Not high	d. Well	Very Likely	Very Likely	Very Likely	Very Likely	Very Likely	Very Likely	Very Likely	Likely	Neutral	Neutral	Yes	Yes	No	No	Yes	Yes	Yes	Yes	Yes	Yes	Yes	Yes	Yes	Yes	Yes	Yes	Yes	a. Newspaper, b. Magazine, d. Television, e. Internet/Websites, f. Social media platforms (e.g. Facebook, Instagram, Twitter, WhatsApp)	a. Symptoms / How to know if I am infected with COVID-19, b. Current situation: number of infected cases, c. Current situation: distribution of cases, d. What to do if infected with COVID-19	Very Reliable
2020-05-10 12:07:40	Yes	Yes	Yes	No	Female	c. 35-44 years	g. Bachelor’s	h. Prefer not to disclose	b. Karachi	a. District Central	No		No		No		f. I do not know	c. Neutral	c. Normal	Likely	Likely	Likely	Likely	Very Likely	Very Likely	Likely	Likely	Neutral	Very Likely	Yes	Yes	No	Yes	Yes	Yes	Yes	Yes	No	No	Yes	No	Yes	Yes	Yes	Yes	Yes	d. Television, e. Internet/Websites, f. Social media platforms (e.g. Facebook, Instagram, Twitter, WhatsApp), g. Doctor, h. Family or friends	a. Symptoms / How to know if I am infected with COVID-19, b. Current situation: number of infected cases, d. What to do if infected with COVID-19, e. Preventive Measures	Neutral
2020-05-10 12:09:08	Yes	Yes	Yes	No	Male	d. 45-54 years	g. Bachelor’s	d. PKR 60,001 – PKR 80,000	Mansehra		No		No		No		f. I do not know	b. High	c. Normal	Likely	Likely	Very Likely	Very Likely	Very Unlikely	Very Unlikely	Likely	Likely	Unlikely	Unlikely	Yes	Yes	Yes	Yes	Yes	Yes	Yes	Yes	Yes	Yes	Yes	No	Yes	Yes	Yes	Yes	No
2020-05-10 12:16:37	Yes	Yes	Yes	No	Male	c. 35-44 years	h. Master’s	h. Prefer not to disclose	b. Karachi	b. District East	No		No		No		b. Severe	b. High	c. Normal	Likely	Likely	Very Likely	Very Likely	Very Likely	Very Likely	Very Likely	Likely	Unlikely	Very Unlikely	Yes	Yes	Yes	Yes	Yes	Yes	No	Yes	No	Yes	Yes	No	Yes	Yes	Yes	Yes	No
2020-05-10 12:33:41	Yes	Yes	Yes	No	Male	b. 25-34 years	h. Master’s	g. ≥ PKR 120,001	b. Karachi	b. District East	No		No		Yes	a. Cough, f. Persistent fever (body temperature ≥ 38°C for at least one day), g. Runny nose	c. Neutral	d. Not high	e. Very well	Likely	Neutral	Very Likely	Very Likely	Very Likely	Likely	Very Likely	Likely	Very Unlikely	Likely	Yes	Yes	No	No	Yes	No	No	No	No	No	Yes	Yes	Yes	No	Yes	Yes	Yes	a. Newspaper, d. Television, f. Social media platforms (e.g. Facebook, Instagram, Twitter, WhatsApp), h. Family or friends	a. Symptoms / How to know if I am infected with COVID-19, b. Current situation: number of infected cases, d. What to do if infected with COVID-19	Reliable
2020-05-10 12:34:12	Yes	Yes	Yes	No	Male	b. 25-34 years	g. Bachelor’s	g. ≥ PKR 120,001	b. Karachi	e. District South	No		No		No		a. Very severe	a. Very high	d. Well	Likely	Likely	Very Likely	Very Likely	Very Likely	Very Likely	Very Likely	Likely	Neutral	Likely	Yes	Yes	Not Applicable	Yes	Yes	Yes	Yes	Yes	Yes	Yes	Yes	Yes	Yes	Yes	Yes	Yes	Yes	e. Internet/Websites	a. Symptoms / How to know if I am infected with COVID-19, b. Current situation: number of infected cases, c. Current situation: distribution of cases, d. What to do if infected with COVID-19, e. Preventive Measures, f. The intervention measures against COVID-19 enacted by the Provincial or Federal Government	Very Reliable
2020-05-10 13:05:22	Yes	Yes	Yes	No	Male	b. 25-34 years	g. Bachelor’s	d. PKR 60,001 – PKR 80,000	b. Karachi	d. District Malir	No		No		No		a. Very severe	b. High	e. Very well	Very Unlikely	Likely	Very Unlikely	Very Likely	Very Likely	Very Likely	Very Likely	Very Likely	Very Unlikely	Unlikely	Yes	Yes	Yes	Yes	Yes	Yes	Yes	Yes	Yes	Yes	Yes	Yes	Yes	Yes	Yes	Yes	Yes	e. Internet/Websites, f. Social media platforms (e.g. Facebook, Instagram, Twitter, WhatsApp), g. Doctor, h. Family or friends	c. Current situation: distribution of cases, e. Preventive Measures, f. The intervention measures against COVID-19 enacted by the Provincial or Federal Government	Reliable
2020-05-10 13:13:03	Yes	Yes	Yes	No	Female	b. 25-34 years	h. Master’s	f. PKR 100,001 – PKR 120,000	b. Karachi	d. District Malir	No		No		No		a. Very severe	c. Neutral	e. Very well	Very Likely	Very Likely	Very Likely	Very Likely	Very Likely	Very Likely	Very Unlikely	Likely	Likely	Very Unlikely	Yes	Yes	Yes	Yes	Yes	Yes	Yes	Yes	Yes	Yes	Yes	Yes	Yes	Yes	Yes	Yes	Yes	a. Newspaper, d. Television, f. Social media platforms (e.g. Facebook, Instagram, Twitter, WhatsApp)	a. Symptoms / How to know if I am infected with COVID-19, b. Current situation: number of infected cases, d. What to do if infected with COVID-19, e. Preventive Measures	Neutral
2020-05-10 13:53:45	Yes	Yes	Yes	No	Male	b. 25-34 years	h. Master’s	b. PKR 20,001 – PKR 40,000	b. Karachi	e. District South	No		No		No		b. Severe	b. High	d. Well	Likely	Likely	Likely	Likely	Likely	Likely	Likely	Unlikely	Neutral	Neutral	Yes	Yes	Yes	Yes	Yes	Yes	Yes	Yes	Yes	Yes	Yes	Yes	Yes	Yes	Yes	Yes	Yes	f. Social media platforms (e.g. Facebook, Instagram, Twitter, WhatsApp)	b. Current situation: number of infected cases	Reliable
2020-05-10 15:42:07	Yes	Yes	Yes	No	Male	b. 25-34 years	i. PhD	f. PKR 100,001 – PKR 120,000	Sukkur		No		No		No		b. Severe	b. High	b. Not well	Very Likely	Very Likely	Very Likely	Very Likely	Very Likely	Very Likely	Likely	Neutral	Neutral	Neutral	Yes	Yes	Yes	Yes	Yes	Yes	Yes	Yes	No	No	Yes	No	No	Yes	Yes	Yes	Yes	d. Television, e. Internet/Websites, f. Social media platforms (e.g. Facebook, Instagram, Twitter, WhatsApp), h. Family or friends	a. Symptoms / How to know if I am infected with COVID-19, b. Current situation: number of infected cases, c. Current situation: distribution of cases, d. What to do if infected with COVID-19, e. Preventive Measures, f. The intervention measures against COVID-19 enacted by the Provincial or Federal Government	Reliable
2020-05-10 15:53:14	Yes	Yes	Yes	No	Female	e. 55-64 years	g. Bachelor’s	h. Prefer not to disclose	b. Karachi	e. District South	No		No		Yes	a. Cough, i. Sore throat	a. Very severe	c. Neutral	e. Very well	Likely	Very Likely	Very Likely	Very Likely	Very Likely	Very Likely	Likely	Neutral	Neutral	Neutral	Yes	Yes	Yes	Yes	Yes	Yes	Yes	Yes	Not Applicable	Yes	Yes	Yes	Yes	Yes	Yes	Yes	Yes	a. Newspaper, d. Television, e. Internet/Websites, f. Social media platforms (e.g. Facebook, Instagram, Twitter, WhatsApp), h. Family or friends	a. Symptoms / How to know if I am infected with COVID-19, b. Current situation: number of infected cases, c. Current situation: distribution of cases, d. What to do if infected with COVID-19, e. Preventive Measures	Neutral
2020-05-10 15:56:33	Yes	Yes	Yes	No	Male	b. 25-34 years	g. Bachelor’s	b. PKR 20,001 – PKR 40,000	b. Karachi	a. District Central	No		No		No		c. Neutral	c. Neutral	d. Well	Very Likely	Very Likely	Very Likely	Very Likely	Very Likely	Very Likely	Very Likely	Likely	Neutral	Neutral	Yes	Yes	Yes	Yes	Yes	Yes	Yes	Yes	No	Not Applicable	No	Not Applicable	Not Applicable	Not Applicable	Not Applicable	Not Applicable	Yes	d. Television, e. Internet/Websites, f. Social media platforms (e.g. Facebook, Instagram, Twitter, WhatsApp)	a. Symptoms / How to know if I am infected with COVID-19, b. Current situation: number of infected cases, c. Current situation: distribution of cases, d. What to do if infected with COVID-19, e. Preventive Measures, f. The intervention measures against COVID-19 enacted by the Provincial or Federal Government, Number of people who are infected in my area and locality and their identity	Very Reliable
2020-05-10 15:56:53	Yes	Yes	Yes	No	Male	b. 25-34 years	h. Master’s	d. PKR 60,001 – PKR 80,000	b. Karachi	a. District Central	No		No		Yes	i. Sore throat	d. Not severe	b. High	d. Well	Neutral	Likely	Very Likely	Very Likely	Very Likely	Very Likely	Very Likely	Neutral	Neutral	Neutral	Yes	Yes	Yes	Yes	Yes	Yes	Yes	Yes	No	Yes	Yes	No	Yes	Yes	Yes	Yes	Yes	f. Social media platforms (e.g. Facebook, Instagram, Twitter, WhatsApp), g. Doctor	a. Symptoms / How to know if I am infected with COVID-19, d. What to do if infected with COVID-19, e. Preventive Measures	Reliable
2020-05-10 15:57:02	Yes	Yes	Yes	No	Female	b. 25-34 years	h. Master’s	b. PKR 20,001 – PKR 40,000	b. Karachi	e. District South	No		No		No		a. Very severe	c. Neutral	c. Normal	Likely	Very Likely	Very Likely	Very Likely	Very Likely	Very Likely	Very Likely	Neutral	Neutral	Neutral	Yes	Yes	Yes	Yes	Yes	Yes	No	Yes	Yes	Yes	Yes	No	Yes	Yes	Yes	Yes	Yes	e. Internet/Websites, f. Social media platforms (e.g. Facebook, Instagram, Twitter, WhatsApp)	a. Symptoms / How to know if I am infected with COVID-19, b. Current situation: number of infected cases, c. Current situation: distribution of cases, d. What to do if infected with COVID-19, e. Preventive Measures, f. The intervention measures against COVID-19 enacted by the Provincial or Federal Government	Reliable
2020-05-10 16:51:24	Yes	Yes	Yes	No	Male	c. 35-44 years	h. Master’s	c. PKR 40,001 – PKR 60,000	b. Karachi	e. District South	No		No		No		c. Neutral	b. High	d. Well	Very Likely	Very Likely	Very Likely	Very Likely	Very Likely	Very Likely	Likely	Unlikely	Very Unlikely	Very Unlikely	Yes	Yes	Yes	Yes	No	Yes	No	Yes	No	No	No	No	Not Applicable	Yes	Yes	Yes	Yes	a. Newspaper, d. Television, e. Internet/Websites, f. Social media platforms (e.g. Facebook, Instagram, Twitter, WhatsApp)	a. Symptoms / How to know if I am infected with COVID-19, c. Current situation: distribution of cases, e. Preventive Measures, f. The intervention measures against COVID-19 enacted by the Provincial or Federal Government	Very Reliable
2020-05-10 16:53:44	Yes	Yes	Yes	No	Female	c. 35-44 years	h. Master’s	h. Prefer not to disclose	b. Karachi	e. District South	No		No		No		b. Severe	c. Neutral	e. Very well	Likely	Likely	Very Likely	Very Likely	Very Likely	Very Likely	Very Likely	Likely	Very Unlikely	Very Unlikely	Yes	Yes	Yes	Yes	Yes	Yes	Yes	Yes	Yes	Yes	Yes	Yes	Yes	Yes	Yes	Yes	No
2020-05-10 17:40:32	Yes	Yes	Yes	No	Male	b. 25-34 years	h. Master’s	c. PKR 40,001 – PKR 60,000	b. Karachi	a. District Central	No		No		Yes	b. Difficulty in breathing, d. Headache	d. Not severe	a. Very high	c. Normal	Likely	Likely	Likely	Likely	Likely	Likely	Likely	Likely	Very Likely	Very Likely	Yes	Yes	Yes	Yes	Yes	Yes	Yes	Yes	Yes	Yes	Yes	Yes	Yes	Yes	Yes	Yes	Yes	d. Television, f. Social media platforms (e.g. Facebook, Instagram, Twitter, WhatsApp), g. Doctor, h. Family or friends	b. Current situation: number of infected cases	Reliable
2020-05-10 17:44:02	Yes	Yes	Yes	No	Male	a. 18-24 years	e. Intermediate/A-Levels/International Baccalaureate	b. PKR 20,001 – PKR 40,000	c. Lahore		No		No		Yes	a. Cough	c. Neutral	b. High	d. Well	Very Likely	Very Likely	Very Likely	Likely	Very Likely	Very Likely	Unlikely	Likely	Very Unlikely	Neutral	Yes	Yes	Yes	Yes	Yes	Yes	Yes	Yes	No	Yes	Yes	Yes	Yes	No	Yes	Yes	Yes	d. Television, g. Doctor, h. Family or friends	d. What to do if infected with COVID-19, Medications	Reliable
2020-05-10 17:49:00	Yes	Yes	Yes	No	Male	c. 35-44 years	h. Master’s	g. ≥ PKR 120,001	b. Karachi	b. District East	Yes	a. Sindh	No		No		d. Not severe	b. High	e. Very well	Very Unlikely	Very Likely	Very Unlikely	Very Likely	Very Likely	Unlikely	Very Unlikely	Very Unlikely	Very Unlikely	Very Unlikely	Yes	Yes	Yes	Yes	Not Applicable	Not Applicable	No	No	No	No	No	No	No	No	No	No	Yes	d. Television	d. What to do if infected with COVID-19	Neutral
2020-05-10 17:55:29	Yes	Yes	Yes	No	Male	a. 18-24 years	g. Bachelor’s	b. PKR 20,001 – PKR 40,000	b. Karachi	b. District East	No		No		No		f. I do not know	f. I do not know	c. Normal	Unlikely	Likely	Unlikely	Likely	Likely	Likely	Unlikely	Unlikely	Unlikely	Unlikely	Yes	Yes	No	Yes	Yes	Yes	Yes	Yes	No	Yes	Yes	Yes	Yes	Yes	Yes	Yes	Yes	d. Television, e. Internet/Websites, f. Social media platforms (e.g. Facebook, Instagram, Twitter, WhatsApp)	a. Symptoms / How to know if I am infected with COVID-19, b. Current situation: number of infected cases, c. Current situation: distribution of cases, d. What to do if infected with COVID-19, e. Preventive Measures, f. The intervention measures against COVID-19 enacted by the Provincial or Federal Government	Reliable
2020-05-10 18:08:47	Yes	Yes	Yes	No	Male	d. 45-54 years	h. Master’s	e. PKR 80,001 – PKR 100,000	c. Lahore		No		No		No		b. Severe	b. High	d. Well	Very Unlikely	Very Likely	Likely	Very Likely	Very Likely	Very Likely	Likely	Likely	Neutral	Neutral	Yes	Yes	Yes	Yes	Yes	Yes	Yes	Yes	No	No	Yes	Yes	Yes	Yes	Yes	Yes	Yes	d. Television, e. Internet/Websites, f. Social media platforms (e.g. Facebook, Instagram, Twitter, WhatsApp), h. Family or friends	a. Symptoms / How to know if I am infected with COVID-19, b. Current situation: number of infected cases, d. What to do if infected with COVID-19, e. Preventive Measures, f. The intervention measures against COVID-19 enacted by the Provincial or Federal Government	Neutral
2020-05-10 18:13:18	Yes	Yes	Yes	No	Male	a. 18-24 years	g. Bachelor’s	a. PKR 20,000 or below	Rawalpindi		No		No		No		b. Severe	a. Very high	d. Well	Very Likely	Very Likely	Very Likely	Very Likely	Very Likely	Very Likely	Neutral	Unlikely	Very Unlikely	Very Unlikely	Yes	Yes	No	Yes	Yes	Yes	No	Yes	Not Applicable	No	Yes	Yes	Yes	Yes	Yes	Yes	Yes	d. Television, e. Internet/Websites, f. Social media platforms (e.g. Facebook, Instagram, Twitter, WhatsApp)	a. Symptoms / How to know if I am infected with COVID-19, d. What to do if infected with COVID-19	Very Reliable
2020-05-10 18:13:20	Yes	Yes	Yes	No	Male	a. 18-24 years	g. Bachelor’s	h. Prefer not to disclose	b. Karachi	b. District East	No		No		Yes	a. Cough, d. Headache, e. Muscle pain/Body ache, f. Persistent fever (body temperature ≥ 38°C for at least one day), g. Runny nose, i. Sore throat	c. Neutral	b. High	e. Very well	Very Likely	Very Likely	Likely	Very Likely	Very Likely	Very Likely	Very Likely	Very Likely	Neutral	Neutral	Yes	Yes	Yes	Yes	Yes	Yes	Yes	Yes	Yes	Yes	Yes	Yes	Yes	Yes	Yes	Yes	Yes	a. Newspaper, b. Magazine, d. Television, e. Internet/Websites, f. Social media platforms (e.g. Facebook, Instagram, Twitter, WhatsApp), g. Doctor	a. Symptoms / How to know if I am infected with COVID-19, d. What to do if infected with COVID-19, e. Preventive Measures	Very Reliable
2020-05-10 18:28:58	Yes	Yes	Yes	No	Male	c. 35-44 years	h. Master’s	e. PKR 80,001 – PKR 100,000	d. Peshawar		Yes	d. Khyber Pakhtunkhwa	No		No		b. Severe	b. High	d. Well	Likely	Very Likely	Likely	Very Likely	Very Likely	Very Likely	Likely	Likely	Neutral	Very Unlikely	Yes	Yes	Yes	Yes	Yes	Yes	No	Yes	Yes	Yes	Yes	No	Yes	Yes	Yes	No	Yes	e. Internet/Websites, g. Doctor, h. Family or friends	a. Symptoms / How to know if I am infected with COVID-19, b. Current situation: number of infected cases, c. Current situation: distribution of cases, d. What to do if infected with COVID-19, e. Preventive Measures, f. The intervention measures against COVID-19 enacted by the Provincial or Federal Government	Reliable
2020-05-10 18:48:18	Yes	Yes	Yes	No	Female	c. 35-44 years	h. Master’s	b. PKR 20,001 – PKR 40,000	b. Karachi	d. District Malir	No		No		No		f. I do not know	f. I do not know	c. Normal	Very Likely	Very Likely	Very Likely	Very Likely	Very Likely	Very Likely	Very Likely	Likely	Neutral	Neutral	Yes	Yes	Yes	Yes	Yes	Yes	Yes	Yes	Yes	Yes	Yes	Yes	Yes	Yes	Yes	Yes	Yes	d. Television	b. Current situation: number of infected cases, c. Current situation: distribution of cases, e. Preventive Measures, f. The intervention measures against COVID-19 enacted by the Provincial or Federal Government	Very Reliable
2020-05-10 19:17:30	Yes	Yes	Yes	No	Male	b. 25-34 years	e. Intermediate/A-Levels/International Baccalaureate	h. Prefer not to disclose	Gujranwala		No		No		No		b. Severe	b. High	c. Normal	Very Likely	Very Likely	Very Likely	Very Likely	Very Likely	Very Likely	Likely	Likely	Neutral	Neutral	Yes	Yes	Yes	Yes	No	No	Yes	Yes	No	Not Applicable	Not Applicable	Not Applicable	Not Applicable	Yes	Yes	Yes	Yes	d. Television, e. Internet/Websites, f. Social media platforms (e.g. Facebook, Instagram, Twitter, WhatsApp)	a. Symptoms / How to know if I am infected with COVID-19, d. What to do if infected with COVID-19, e. Preventive Measures, f. The intervention measures against COVID-19 enacted by the Provincial or Federal Government	Neutral
2020-05-10 19:27:34	Yes	Yes	Yes	No	Male	c. 35-44 years	h. Master’s	g. ≥ PKR 120,001	a. Islamabad		Yes	d. Khyber Pakhtunkhwa	No		No		b. Severe	b. High	e. Very well	Very Likely	Very Likely	Very Likely	Very Likely	Likely	Likely	Likely	Neutral	Neutral	Unlikely	Yes	Yes	Yes	Yes	Yes	Yes	Yes	Yes	No	Yes	Yes	Yes	Yes	Yes	Yes	Yes	Yes	a. Newspaper, d. Television, e. Internet/Websites, f. Social media platforms (e.g. Facebook, Instagram, Twitter, WhatsApp), Workplace emails like sitreps	a. Symptoms / How to know if I am infected with COVID-19, b. Current situation: number of infected cases, c. Current situation: distribution of cases, d. What to do if infected with COVID-19, e. Preventive Measures, f. The intervention measures against COVID-19 enacted by the Provincial or Federal Government	Reliable
2020-05-10 19:33:19	Yes	Yes	Yes	No	Female	c. 35-44 years	g. Bachelor’s	g. ≥ PKR 120,001	b. Karachi	a. District Central	No		No		No		c. Neutral	b. High	d. Well	Likely	Likely	Very Likely	Very Likely	Very Likely	Very Likely	Very Likely	Neutral	Very Unlikely	Unlikely	Yes	Yes	Yes	Yes	Yes	Yes	Yes	Yes	No	Yes	Yes	Yes	Yes	Yes	Yes	Yes	Yes	d. Television, e. Internet/Websites, f. Social media platforms (e.g. Facebook, Instagram, Twitter, WhatsApp)	a. Symptoms / How to know if I am infected with COVID-19, d. What to do if infected with COVID-19, f. The intervention measures against COVID-19 enacted by the Provincial or Federal Government	Neutral
2020-05-10 19:41:02	Yes	Yes	Yes	No	Male	d. 45-54 years	g. Bachelor’s	f. PKR 100,001 – PKR 120,000	a. Islamabad		Yes	c. Punjab	No		No		a. Very severe	a. Very high	c. Normal	Likely	Likely	Likely	Likely	Likely	Likely	Likely	Neutral	Neutral	Neutral	Yes	Yes	Yes	Yes	Yes	Yes	Yes	Yes	Yes	Yes	Yes	Yes	Yes	Yes	Yes	Yes	Yes	d. Television, e. Internet/Websites	a. Symptoms / How to know if I am infected with COVID-19	Reliable
2020-05-10 20:03:29	Yes	Yes	Yes	No	Male	d. 45-54 years	h. Master’s	g. ≥ PKR 120,001	Hyderabad		No		No		No		f. I do not know	f. I do not know	c. Normal	Very Likely	Very Likely	Very Likely	Very Likely	Very Likely	Very Likely	Very Likely	Likely	Likely	Very Likely	Yes	Yes	Yes	Yes	Yes	Yes	Yes	Yes	Yes	Yes	Yes	Not Applicable	Yes	Yes	Yes	No	Yes	d. Television, e. Internet/Websites, f. Social media platforms (e.g. Facebook, Instagram, Twitter, WhatsApp)	d. What to do if infected with COVID-19	Neutral
2020-05-10 20:12:37	Yes	Yes	Yes	No	Male	a. 18-24 years	g. Bachelor’s	c. PKR 40,001 – PKR 60,000	c. Lahore		No		No		No		b. Severe	b. High	c. Normal	Neutral	Neutral	Likely	Very Likely	Likely	Likely	Likely	Likely	Likely	Neutral	Yes	Yes	Yes	Yes	Yes	Yes	Yes	Yes	Yes	Yes	Yes	Yes	Yes	Yes	Yes	Yes	Yes	d. Television, e. Internet/Websites, f. Social media platforms (e.g. Facebook, Instagram, Twitter, WhatsApp)	a. Symptoms / How to know if I am infected with COVID-19, b. Current situation: number of infected cases, c. Current situation: distribution of cases, d. What to do if infected with COVID-19, e. Preventive Measures, f. The intervention measures against COVID-19 enacted by the Provincial or Federal Government	Neutral
2020-05-10 20:51:24	Yes	Yes	Yes	No	Female	b. 25-34 years	h. Master’s	f. PKR 100,001 – PKR 120,000	Bahawalpur		No		No		Yes	a. Cough	f. I do not know	f. I do not know	d. Well	Very Likely	Very Likely	Very Likely	Very Likely	Very Likely	Very Likely	Very Likely	Likely	Unlikely	Unlikely	Yes	Yes	Yes	Yes	No	Yes	Yes	Yes	Yes	Yes	Yes	Yes	Yes	No	Yes	Yes	Yes	e. Internet/Websites, f. Social media platforms (e.g. Facebook, Instagram, Twitter, WhatsApp), g. Doctor, h. Family or friends	a. Symptoms / How to know if I am infected with COVID-19, b. Current situation: number of infected cases, c. Current situation: distribution of cases, d. What to do if infected with COVID-19, e. Preventive Measures, f. The intervention measures against COVID-19 enacted by the Provincial or Federal Government	Neutral
2020-05-10 21:10:10	Yes	Yes	Yes	No	Male	c. 35-44 years	h. Master’s	c. PKR 40,001 – PKR 60,000	Khanewal		No		No		No		b. Severe	b. High	d. Well	Very Likely	Very Unlikely	Very Likely	Very Likely	Very Likely	Very Likely	Very Likely	Likely	Very Unlikely	Very Unlikely	Yes	Yes	Yes	Yes	Yes	Yes	Yes	Yes	No	Yes	Yes	Yes	Yes	Yes	Yes	Yes	Yes	a. Newspaper, d. Television, e. Internet/Websites	a. Symptoms / How to know if I am infected with COVID-19	Very Reliable
2020-05-11 12:59:56	Yes	Yes	Yes	No	Male	a. 18-24 years	e. Intermediate/A-Levels/International Baccalaureate	e. PKR 80,001 – PKR 100,000	Hunza		Yes	f. Gilgit Baltistan	No		No		b. Severe	d. Not high	d. Well	Neutral	Likely	Likely	Very Likely	Very Likely	Very Likely	Very Likely	Likely	Neutral	Neutral	Yes	Yes	No	Yes	Yes	Yes	Yes	Yes	No	Yes	Yes	Yes	Yes	Yes	Yes	Yes	Yes	d. Television, e. Internet/Websites, f. Social media platforms (e.g. Facebook, Instagram, Twitter, WhatsApp)	b. Current situation: number of infected cases	Reliable
2020-05-11 15:23:02	Yes	Yes	Yes	No	Female	b. 25-34 years	h. Master’s	e. PKR 80,001 – PKR 100,000	a. Islamabad		No		No		No		c. Neutral	c. Neutral	d. Well	Likely	Likely	Likely	Likely	Likely	Likely	Likely	Likely	Neutral	Neutral	Yes	Yes	Yes	Yes	Yes	Yes	Yes	Yes	Yes	Yes	Yes	Yes	Yes	Yes	Yes	Yes	Yes	e. Internet/Websites, f. Social media platforms (e.g. Facebook, Instagram, Twitter, WhatsApp), g. Doctor, h. Family or friends	a. Symptoms / How to know if I am infected with COVID-19, b. Current situation: number of infected cases, c. Current situation: distribution of cases, f. The intervention measures against COVID-19 enacted by the Provincial or Federal Government	Neutral
2020-05-12 15:29:15	Yes	Yes	Yes	No	Female	a. 18-24 years	e. Intermediate/A-Levels/International Baccalaureate	d. PKR 60,001 – PKR 80,000	b. Karachi	d. District Malir	No		No		No		b. Severe	c. Neutral	e. Very well	Likely	Likely	Very Likely	Very Likely	Very Likely	Very Likely	Likely	Unlikely	Unlikely	Unlikely	Yes	Yes	Yes	Yes	Yes	Yes	Yes	Yes	Yes	No	Yes	Yes	Yes	Yes	Yes	Yes	Yes	a. Newspaper, e. Internet/Websites, g. Doctor	d. What to do if infected with COVID-19	Very Reliable
[truncated: 6 more rows]
[truncated: 39 more columns]

## Sheet: NHCWs - Urdu
[truncated: 4,673 more chars]
